# Supplementary material for: Overcoming naphthoquinone deactivation: rhodium-catalyzed C-5 selective C–H iodination as a gateway to functionalized derivatives
Source: Chem Sci. 2016 Mar 2;7(6):3780–4. doi: 10.1039/c6sc00302h (PMC6013821; doi:10.1039/c6sc00302h)
Supplement: Supplementary file 2 [file SC-007-C6SC00302H-s002.cif]

# Electronic Supplementary Material (ESI) for Chemical Science.
# This journal is © The Royal Society of Chemistry 2016

####################################################################### 
# 
# This file contains crystal structure data downloaded from the 
# Cambridge Structural Database (CSD) hosted by the Cambridge 
# Crystallographic Data Centre (CCDC).
# 
# Full information about CCDC data access policies and citation 
# guidelines are available at http://www.ccdc.cam.ac.uk/access/V1 
# 
# Audit and citation data items may have been added by the CCDC. 
# Please retain this information to preserve the provenance of 
# this file and to allow appropriate attribution of the data. 
# 
#######################################################################

data_gj64
_database_code_depnum_ccdc_archive 'CCDC 1441683'
_audit_update_record             
;
2015-12-10 deposited with the CCDC.
2016-02-19 downloaded from the CCDC.
;
_audit_creation_date             2015-09-03
_audit_creation_method           
;
Olex2 1.2
(compiled 2015.01.26 svn.r3150 for OlexSys, GUI svn.r4998)
;
_shelxl_version_number           2013-4
_chemical_name_common            ?
_chemical_name_systematic        
;
 ?
;
_chemical_formula_moiety         'C14 H23 O5 Rh'
_chemical_formula_sum            'C14 H23 O5 Rh'
_chemical_formula_weight         374.23
_chemical_melting_point          ?
loop_
_atom_type_symbol
_atom_type_description
_atom_type_scat_dispersion_real
_atom_type_scat_dispersion_imag
_atom_type_scat_source
C C 0.0033 0.0016 'International Tables Vol C Tables 4.2.6.8 and 6.1.1.4'
H H 0.0000 0.0000 'International Tables Vol C Tables 4.2.6.8 and 6.1.1.4'
O O 0.0106 0.0060 'International Tables Vol C Tables 4.2.6.8 and 6.1.1.4'
Rh Rh -1.1178 0.9187 'International Tables Vol C Tables 4.2.6.8 and 6.1.1.4'

_shelx_space_group_comment       
;
The symmetry employed for this shelxl refinement is uniquely defined
by the following loop, which should always be used as a source of
symmetry information in preference to the above space-group names.
They are only intended as comments.
;
_space_group_crystal_system      monoclinic
_space_group_IT_number           14
_space_group_name_H-M_alt        'P 1 21/n 1'
_space_group_name_Hall           '-P 2yn'
loop_
_space_group_symop_operation_xyz
'x, y, z'
'-x+1/2, y+1/2, -z+1/2'
'-x, -y, -z'
'x-1/2, -y-1/2, z-1/2'

_cell_length_a                   7.2023(3)
_cell_length_b                   13.3209(4)
_cell_length_c                   16.1663(5)
_cell_angle_alpha                90
_cell_angle_beta                 93.426(2)
_cell_angle_gamma                90
_cell_volume                     1548.24(9)
_cell_formula_units_Z            4
_cell_measurement_reflns_used    3053
_cell_measurement_temperature    100(2)
_cell_measurement_theta_max      27.18
_cell_measurement_theta_min      2.52
_shelx_estimated_absorpt_T_max   ?
_shelx_estimated_absorpt_T_min   ?
_exptl_absorpt_coefficient_mu    1.118
_exptl_absorpt_correction_T_max  0.7456
_exptl_absorpt_correction_T_min  0.6174
_exptl_absorpt_correction_type   multi-scan
_exptl_absorpt_process_details   
;
SADABS-2014/4 (Bruker,2014/4) was used for absorption correction.
wR2(int) was 0.0844 before and 0.0620 after correction.
The Ratio of minimum to maximum transmission is 0.8281.
The \l/2 correction factor is 0.00150.
;
_exptl_crystal_colour            orange
_exptl_crystal_colour_primary    orange
_exptl_crystal_density_diffrn    1.606
_exptl_crystal_density_meas      ?
_exptl_crystal_density_method    ?
_exptl_crystal_description       plate
_exptl_crystal_F_000             768
_exptl_crystal_size_max          0.64
_exptl_crystal_size_mid          0.26
_exptl_crystal_size_min          0.1
_exptl_special_details           
;
 ?
;
_exptl_transmission_factor_max   ?
_exptl_transmission_factor_min   ?
_diffrn_reflns_av_R_equivalents  ?
_diffrn_reflns_av_unetI/netI     0.0380
_diffrn_reflns_Laue_measured_fraction_full 1.000
_diffrn_reflns_Laue_measured_fraction_max 0.999
_diffrn_reflns_limit_h_max       9
_diffrn_reflns_limit_h_min       -9
_diffrn_reflns_limit_k_max       17
_diffrn_reflns_limit_k_min       0
_diffrn_reflns_limit_l_max       21
_diffrn_reflns_limit_l_min       0
_diffrn_reflns_number            3802
_diffrn_reflns_point_group_measured_fraction_full 1.000
_diffrn_reflns_point_group_measured_fraction_max 0.999
_diffrn_reflns_theta_full        25.242
_diffrn_reflns_theta_max         27.991
_diffrn_reflns_theta_min         1.982
_diffrn_ambient_temperature      100(2)
_diffrn_detector                 'Bruker area detector'
_diffrn_detector_area_resol_mean ?
_diffrn_detector_type            'CCD area detector'
_diffrn_measured_fraction_theta_full 1.000
_diffrn_measured_fraction_theta_max 0.999
_diffrn_measurement_device       'Bruker Apex II kappa CCD area detector'
_diffrn_measurement_device_type  'Bruker Apex II kappa CCD area detector'
_diffrn_measurement_method       '\f and \w scans'
_diffrn_radiation_monochromator  graphite
_diffrn_radiation_type           MoK\a
_diffrn_radiation_wavelength     0.71073
_diffrn_source                   'fine-focus sealed tube'
_diffrn_standards_number         0
_reflns_Friedel_coverage         0.000
_reflns_Friedel_fraction_full    .
_reflns_Friedel_fraction_max     .
_reflns_number_gt                3354
_reflns_number_total             3802
_reflns_special_details          
;
 _reflns_Friedel_fraction is defined as the number of unique
 Friedel pairs measured divided by the number that would be
 possible theoretically, ignoring centric projections and
 systematic absences.
;
_reflns_threshold_expression     'I > 2\s(I)'
_computing_cell_refinement       'SAINT v8.34A (Bruker, 2013)'
_computing_data_collection       ?
_computing_data_reduction        'SAINT v8.34A (Bruker, 2013)'
_computing_molecular_graphics    'Olex2 (Dolomanov et al., 2009)'
_computing_publication_material  'Olex2 (Dolomanov et al., 2009)'
_computing_structure_refinement  'ShelXL (Sheldrick, 2008)'
_computing_structure_solution    
;
Superflip (Palatinus & Chapuis, 2007;Palatinus & van der Lee, 2008;
Palatinus et al., 2012)
;
_refine_diff_density_max         0.811
_refine_diff_density_min         -0.542
_refine_diff_density_rms         0.102
_refine_ls_extinction_coef       .
_refine_ls_extinction_method     none
_refine_ls_goodness_of_fit_ref   1.038
_refine_ls_hydrogen_treatment    mixed
_refine_ls_matrix_type           full
_refine_ls_number_parameters     197
_refine_ls_number_reflns         3802
_refine_ls_number_restraints     1
_refine_ls_R_factor_all          0.0376
_refine_ls_R_factor_gt           0.0278
_refine_ls_restrained_S_all      1.037
_refine_ls_shift/su_max          0.001
_refine_ls_shift/su_mean         0.000
_refine_ls_structure_factor_coef Fsqd
_refine_ls_weighting_details     
'w=1/[\s^2^(Fo^2^)+(0.0149P)^2^+1.1910P] where P=(Fo^2^+2Fc^2^)/3'
_refine_ls_weighting_scheme      calc
_refine_ls_wR_factor_gt          0.0463
_refine_ls_wR_factor_ref         0.0487
_refine_special_details          
;
 Refined as a 2-component twin.
;
_olex2_refinement_description    
;
1. Twinned data refinement
 Scales: 0.5276(6) 0.4724(6)
2. Fixed Uiso
 At 1.5 times of:
  All C(H,H,H) groups
3. Restrained distances
 O5-H5B \\sim O5-H5A
 with sigma of 0.01
4.a Idealised Me refined as rotating group:
 C6(H6A,H6B,H6C), C7(H7A,H7B,H7C), C8(H8A,H8B,H8C), C9(H9A,H9B,H9C), C10(H10A,
 H10B,H10C), C12(H12A,H12B,H12C), C14(H14A,H14B,H14C)
;
_atom_sites_solution_hydrogens   mixed
_atom_sites_solution_primary     iterative
_atom_sites_solution_secondary   ?
loop_
_atom_site_label
_atom_site_type_symbol
_atom_site_fract_x
_atom_site_fract_y
_atom_site_fract_z
_atom_site_U_iso_or_equiv
_atom_site_adp_type
_atom_site_occupancy
_atom_site_site_symmetry_order
_atom_site_calc_flag
_atom_site_refinement_flags_posn
_atom_site_refinement_flags_adp
_atom_site_refinement_flags_occupancy
_atom_site_disorder_assembly
_atom_site_disorder_group
Rh1 Rh 0.59554(3) 0.12507(2) 0.26825(2) 0.01391(5) Uani 1 1 d . . . . .
O1 O 0.4210(3) 0.07512(14) 0.36011(13) 0.0212(4) Uani 1 1 d . . . . .
O2 O 0.5097(3) -0.08543(14) 0.37714(12) 0.0236(5) Uani 1 1 d . . . . .
O3 O 0.3943(3) 0.06091(14) 0.18308(13) 0.0206(4) Uani 1 1 d . . . . .
O4 O 0.5758(3) -0.05377(16) 0.12679(13) 0.0292(5) Uani 1 1 d . . . . .
O5 O 0.7380(3) -0.01817(15) 0.27333(17) 0.0232(5) Uani 1 1 d D . . . .
C1 C 0.6611(4) 0.26161(19) 0.33245(17) 0.0123(5) Uani 1 1 d . . . . .
C2 C 0.8275(4) 0.2147(2) 0.30871(17) 0.0149(6) Uani 1 1 d . . . . .
C3 C 0.8169(4) 0.20679(19) 0.21927(18) 0.0161(6) Uani 1 1 d . . . . .
C4 C 0.6445(4) 0.24891(19) 0.18902(17) 0.0144(5) Uani 1 1 d . . . . .
C5 C 0.5443(4) 0.28136(18) 0.25884(17) 0.0139(6) Uani 1 1 d . . . . .
C6 C 0.6108(4) 0.2841(2) 0.41860(17) 0.0197(6) Uani 1 1 d . . . . .
H6A H 0.7070 0.2575 0.4581 0.030 Uiso 1 1 calc GR . . . .
H6B H 0.4911 0.2528 0.4286 0.030 Uiso 1 1 calc GR . . . .
H6C H 0.6012 0.3570 0.4258 0.030 Uiso 1 1 calc GR . . . .
C7 C 0.9866(4) 0.1823(2) 0.36632(19) 0.0234(7) Uani 1 1 d . . . . .
H7A H 1.0714 0.1402 0.3362 0.035 Uiso 1 1 calc GR . . . .
H7B H 0.9392 0.1439 0.4122 0.035 Uiso 1 1 calc GR . . . .
H7C H 1.0535 0.2416 0.3882 0.035 Uiso 1 1 calc GR . . . .
C8 C 0.9602(4) 0.1628(2) 0.16647(19) 0.0230(7) Uani 1 1 d . . . . .
H8A H 0.9000 0.1162 0.1263 0.034 Uiso 1 1 calc GR . . . .
H8B H 1.0533 0.1266 0.2016 0.034 Uiso 1 1 calc GR . . . .
H8C H 1.0209 0.2167 0.1369 0.034 Uiso 1 1 calc GR . . . .
C9 C 0.5774(4) 0.2562(2) 0.10014(17) 0.0216(6) Uani 1 1 d . . . . .
H9A H 0.4413 0.2525 0.0957 0.032 Uiso 1 1 calc GR . . . .
H9B H 0.6291 0.2007 0.0691 0.032 Uiso 1 1 calc GR . . . .
H9C H 0.6176 0.3202 0.0773 0.032 Uiso 1 1 calc GR . . . .
C10 C 0.3623(4) 0.3351(2) 0.25562(18) 0.0188(6) Uani 1 1 d . . . . .
H10A H 0.2952 0.3178 0.3046 0.028 Uiso 1 1 calc GR . . . .
H10B H 0.2880 0.3152 0.2055 0.028 Uiso 1 1 calc GR . . . .
H10C H 0.3840 0.4077 0.2546 0.028 Uiso 1 1 calc GR . . . .
C11 C 0.4089(4) -0.0126(2) 0.39156(18) 0.0182(6) Uani 1 1 d . . . . .
C12 C 0.2588(4) -0.0242(2) 0.45179(19) 0.0244(7) Uani 1 1 d . . . . .
H12A H 0.1393 -0.0362 0.4212 0.037 Uiso 1 1 calc GR . . . .
H12B H 0.2510 0.0371 0.4848 0.037 Uiso 1 1 calc GR . . . .
H12C H 0.2885 -0.0813 0.4885 0.037 Uiso 1 1 calc GR . . . .
C13 C 0.4292(4) -0.0052(2) 0.12895(18) 0.0186(7) Uani 1 1 d . . . . .
C14 C 0.2778(4) -0.0216(2) 0.06162(18) 0.0240(7) Uani 1 1 d . . . . .
H14A H 0.3092 0.0143 0.0114 0.036 Uiso 1 1 calc GR . . . .
H14B H 0.1595 0.0038 0.0802 0.036 Uiso 1 1 calc GR . . . .
H14C H 0.2663 -0.0935 0.0496 0.036 Uiso 1 1 calc GR . . . .
H5A H 0.665(5) -0.049(3) 0.306(2) 0.045(12) Uiso 1 1 d D . . . .
H5B H 0.705(5) -0.034(3) 0.2226(15) 0.042(13) Uiso 1 1 d D . . . .

loop_
_atom_site_aniso_label
_atom_site_aniso_U_11
_atom_site_aniso_U_22
_atom_site_aniso_U_33
_atom_site_aniso_U_23
_atom_site_aniso_U_13
_atom_site_aniso_U_12
Rh1 0.00973(8) 0.00694(8) 0.02519(10) 0.00055(12) 0.00208(8) 0.00022(11)
O1 0.0174(10) 0.0125(10) 0.0343(12) 0.0060(9) 0.0073(10) -0.0016(9)
O2 0.0306(13) 0.0140(9) 0.0261(11) 0.0035(8) 0.0008(10) 0.0033(9)
O3 0.0132(9) 0.0140(10) 0.0347(12) -0.0093(9) 0.0024(9) -0.0022(9)
O4 0.0349(13) 0.0272(12) 0.0260(12) 0.0010(10) 0.0076(11) 0.0176(11)
O5 0.0179(10) 0.0125(10) 0.0396(15) 0.0006(11) 0.0054(12) 0.0044(9)
C1 0.0111(13) 0.0079(12) 0.0180(14) 0.0027(10) 0.0022(11) -0.0023(11)
C2 0.0106(14) 0.0098(13) 0.0240(15) 0.0023(11) 0.0002(11) -0.0031(11)
C3 0.0117(13) 0.0093(13) 0.0278(16) 0.0011(11) 0.0050(12) -0.0007(11)
C4 0.0190(14) 0.0066(12) 0.0177(14) -0.0020(10) 0.0012(12) -0.0039(12)
C5 0.0145(13) 0.0061(11) 0.0210(14) -0.0002(10) 0.0008(12) -0.0011(10)
C6 0.0192(14) 0.0178(15) 0.0222(16) 0.0018(12) 0.0026(13) 0.0014(13)
C7 0.0156(14) 0.0258(16) 0.0287(16) 0.0076(13) 0.0002(13) 0.0006(13)
C8 0.0156(14) 0.0206(14) 0.0336(17) -0.0049(13) 0.0083(13) -0.0004(13)
C9 0.0236(15) 0.0213(15) 0.0193(15) -0.0028(12) -0.0029(13) 0.0014(14)
C10 0.0153(13) 0.0126(12) 0.0285(17) 0.0001(11) 0.0016(11) 0.0032(11)
C11 0.0172(16) 0.0166(14) 0.0197(15) 0.0005(11) -0.0082(12) -0.0056(12)
C12 0.0264(18) 0.0208(16) 0.0263(17) 0.0079(13) 0.0033(13) -0.0032(14)
C13 0.0240(19) 0.0117(13) 0.0210(15) 0.0025(11) 0.0094(12) -0.0037(12)
C14 0.0295(19) 0.0217(16) 0.0213(16) -0.0029(13) 0.0063(13) -0.0017(14)

_geom_special_details            
;
 All esds (except the esd in the dihedral angle between two l.s. planes)
 are estimated using the full covariance matrix.  The cell esds are taken
 into account individually in the estimation of esds in distances, angles
 and torsion angles; correlations between esds in cell parameters are only
 used when they are defined by crystal symmetry.  An approximate (isotropic)
 treatment of cell esds is used for estimating esds involving l.s. planes.
;
loop_
_geom_bond_atom_site_label_1
_geom_bond_atom_site_label_2
_geom_bond_distance
_geom_bond_site_symmetry_2
_geom_bond_publ_flag
Rh1 O1 2.110(2) . ?
Rh1 O3 2.119(2) . ?
Rh1 O5 2.166(2) . ?
Rh1 C1 2.133(3) . ?
Rh1 C2 2.125(3) . ?
Rh1 C3 2.123(3) . ?
Rh1 C4 2.131(3) . ?
Rh1 C5 2.118(2) . ?
O1 C11 1.279(3) . ?
O2 C11 1.242(3) . ?
O3 C13 1.277(3) . ?
O4 C13 1.241(3) . ?
O5 H5A 0.87(2) . ?
O5 H5B 0.87(2) . ?
C1 C2 1.424(4) . ?
C1 C5 1.440(4) . ?
C1 C6 1.490(4) . ?
C2 C3 1.447(4) . ?
C2 C7 1.497(4) . ?
C3 C4 1.422(4) . ?
C3 C8 1.497(4) . ?
C4 C5 1.442(4) . ?
C4 C9 1.491(4) . ?
C5 C10 1.492(4) . ?
C6 H6A 0.9800 . ?
C6 H6B 0.9800 . ?
C6 H6C 0.9800 . ?
C7 H7A 0.9800 . ?
C7 H7B 0.9800 . ?
C7 H7C 0.9800 . ?
C8 H8A 0.9800 . ?
C8 H8B 0.9800 . ?
C8 H8C 0.9800 . ?
C9 H9A 0.9800 . ?
C9 H9B 0.9800 . ?
C9 H9C 0.9800 . ?
C10 H10A 0.9800 . ?
C10 H10B 0.9800 . ?
C10 H10C 0.9800 . ?
C11 C12 1.505(4) . ?
C12 H12A 0.9800 . ?
C12 H12B 0.9800 . ?
C12 H12C 0.9800 . ?
C13 C14 1.510(4) . ?
C14 H14A 0.9800 . ?
C14 H14B 0.9800 . ?
C14 H14C 0.9800 . ?

loop_
_geom_angle_atom_site_label_1
_geom_angle_atom_site_label_2
_geom_angle_atom_site_label_3
_geom_angle
_geom_angle_site_symmetry_1
_geom_angle_site_symmetry_3
_geom_angle_publ_flag
O1 Rh1 O3 85.24(8) . . ?
O1 Rh1 O5 89.79(8) . . ?
O1 Rh1 C1 92.89(9) . . ?
O1 Rh1 C2 116.81(10) . . ?
O1 Rh1 C3 156.46(10) . . ?
O1 Rh1 C4 142.59(9) . . ?
O1 Rh1 C5 104.60(9) . . ?
O3 Rh1 O5 88.48(8) . . ?
O3 Rh1 C1 141.55(9) . . ?
O3 Rh1 C2 157.16(9) . . ?
O3 Rh1 C3 117.68(10) . . ?
O3 Rh1 C4 93.04(9) . . ?
C1 Rh1 O5 129.95(10) . . ?
C2 Rh1 O5 96.98(10) . . ?
C2 Rh1 C1 39.07(10) . . ?
C2 Rh1 C4 66.07(11) . . ?
C3 Rh1 O5 95.80(9) . . ?
C3 Rh1 C1 66.10(10) . . ?
C3 Rh1 C2 39.85(10) . . ?
C3 Rh1 C4 39.07(11) . . ?
C4 Rh1 O5 127.57(10) . . ?
C4 Rh1 C1 65.96(10) . . ?
C5 Rh1 O3 103.91(9) . . ?
C5 Rh1 O5 161.57(9) . . ?
C5 Rh1 C1 39.59(10) . . ?
C5 Rh1 C2 66.42(10) . . ?
C5 Rh1 C3 66.47(10) . . ?
C5 Rh1 C4 39.68(10) . . ?
C11 O1 Rh1 128.7(2) . . ?
C13 O3 Rh1 124.63(19) . . ?
Rh1 O5 H5A 98(3) . . ?
Rh1 O5 H5B 95(3) . . ?
H5A O5 H5B 108(3) . . ?
C2 C1 Rh1 70.15(15) . . ?
C2 C1 C5 108.5(2) . . ?
C2 C1 C6 126.6(3) . . ?
C5 C1 Rh1 69.65(14) . . ?
C5 C1 C6 124.9(3) . . ?
C6 C1 Rh1 124.56(19) . . ?
C1 C2 Rh1 70.78(15) . . ?
C1 C2 C3 107.9(2) . . ?
C1 C2 C7 125.8(3) . . ?
C3 C2 Rh1 70.00(16) . . ?
C3 C2 C7 126.4(3) . . ?
C7 C2 Rh1 126.0(2) . . ?
C2 C3 Rh1 70.15(15) . . ?
C2 C3 C8 127.0(3) . . ?
C4 C3 Rh1 70.78(15) . . ?
C4 C3 C2 107.9(2) . . ?
C4 C3 C8 125.1(3) . . ?
C8 C3 Rh1 124.77(19) . . ?
C3 C4 Rh1 70.15(15) . . ?
C3 C4 C5 108.5(2) . . ?
C3 C4 C9 125.7(3) . . ?
C5 C4 Rh1 69.69(14) . . ?
C5 C4 C9 125.9(3) . . ?
C9 C4 Rh1 125.00(19) . . ?
C1 C5 Rh1 70.76(14) . . ?
C1 C5 C4 107.3(2) . . ?
C1 C5 C10 125.8(2) . . ?
C4 C5 Rh1 70.64(14) . . ?
C4 C5 C10 126.6(3) . . ?
C10 C5 Rh1 128.56(19) . . ?
C1 C6 H6A 109.5 . . ?
C1 C6 H6B 109.5 . . ?
C1 C6 H6C 109.5 . . ?
H6A C6 H6B 109.5 . . ?
H6A C6 H6C 109.5 . . ?
H6B C6 H6C 109.5 . . ?
C2 C7 H7A 109.5 . . ?
C2 C7 H7B 109.5 . . ?
C2 C7 H7C 109.5 . . ?
H7A C7 H7B 109.5 . . ?
H7A C7 H7C 109.5 . . ?
H7B C7 H7C 109.5 . . ?
C3 C8 H8A 109.5 . . ?
C3 C8 H8B 109.5 . . ?
C3 C8 H8C 109.5 . . ?
H8A C8 H8B 109.5 . . ?
H8A C8 H8C 109.5 . . ?
H8B C8 H8C 109.5 . . ?
C4 C9 H9A 109.5 . . ?
C4 C9 H9B 109.5 . . ?
C4 C9 H9C 109.5 . . ?
H9A C9 H9B 109.5 . . ?
H9A C9 H9C 109.5 . . ?
H9B C9 H9C 109.5 . . ?
C5 C10 H10A 109.5 . . ?
C5 C10 H10B 109.5 . . ?
C5 C10 H10C 109.5 . . ?
H10A C10 H10B 109.5 . . ?
H10A C10 H10C 109.5 . . ?
H10B C10 H10C 109.5 . . ?
O1 C11 C12 114.9(3) . . ?
O2 C11 O1 125.7(3) . . ?
O2 C11 C12 119.4(3) . . ?
C11 C12 H12A 109.5 . . ?
C11 C12 H12B 109.5 . . ?
C11 C12 H12C 109.5 . . ?
H12A C12 H12B 109.5 . . ?
H12A C12 H12C 109.5 . . ?
H12B C12 H12C 109.5 . . ?
O3 C13 C14 115.5(3) . . ?
O4 C13 O3 125.6(3) . . ?
O4 C13 C14 118.9(3) . . ?
C13 C14 H14A 109.5 . . ?
C13 C14 H14B 109.5 . . ?
C13 C14 H14C 109.5 . . ?
H14A C14 H14B 109.5 . . ?
H14A C14 H14C 109.5 . . ?
H14B C14 H14C 109.5 . . ?

loop_
_geom_hbond_atom_site_label_D
_geom_hbond_atom_site_label_H
_geom_hbond_atom_site_label_A
_geom_hbond_distance_DH
_geom_hbond_distance_HA
_geom_hbond_distance_DA
_geom_hbond_angle_DHA
_geom_hbond_site_symmetry_A
O5 H5A O2 0.87(2) 1.72(2) 2.580(3) 168(4) .
O5 H5B O4 0.87(2) 1.78(2) 2.621(3) 164(4) .

loop_
_geom_torsion_atom_site_label_1
_geom_torsion_atom_site_label_2
_geom_torsion_atom_site_label_3
_geom_torsion_atom_site_label_4
_geom_torsion
_geom_torsion_site_symmetry_1
_geom_torsion_site_symmetry_2
_geom_torsion_site_symmetry_3
_geom_torsion_site_symmetry_4
_geom_torsion_publ_flag
Rh1 O1 C11 O2 5.1(4) . . . . ?
Rh1 O1 C11 C12 -175.71(19) . . . . ?
Rh1 O3 C13 O4 12.9(4) . . . . ?
Rh1 O3 C13 C14 -165.44(18) . . . . ?
Rh1 C1 C2 C3 60.47(18) . . . . ?
Rh1 C1 C2 C7 -121.1(3) . . . . ?
Rh1 C1 C5 C4 -61.55(17) . . . . ?
Rh1 C1 C5 C10 124.2(3) . . . . ?
Rh1 C2 C3 C4 61.04(18) . . . . ?
Rh1 C2 C3 C8 -119.2(3) . . . . ?
Rh1 C3 C4 C5 59.36(18) . . . . ?
Rh1 C3 C4 C9 -119.4(3) . . . . ?
Rh1 C4 C5 C1 61.63(17) . . . . ?
Rh1 C4 C5 C10 -124.2(3) . . . . ?
C1 C2 C3 Rh1 -60.96(18) . . . . ?
C1 C2 C3 C4 0.1(3) . . . . ?
C1 C2 C3 C8 179.9(2) . . . . ?
C2 C1 C5 Rh1 59.62(18) . . . . ?
C2 C1 C5 C4 -1.9(3) . . . . ?
C2 C1 C5 C10 -176.2(2) . . . . ?
C2 C3 C4 Rh1 -60.64(18) . . . . ?
C2 C3 C4 C5 -1.3(3) . . . . ?
C2 C3 C4 C9 179.9(3) . . . . ?
C3 C4 C5 Rh1 -59.65(18) . . . . ?
C3 C4 C5 C1 2.0(3) . . . . ?
C3 C4 C5 C10 176.2(2) . . . . ?
C5 C1 C2 Rh1 -59.31(18) . . . . ?
C5 C1 C2 C3 1.2(3) . . . . ?
C5 C1 C2 C7 179.6(3) . . . . ?
C6 C1 C2 Rh1 118.9(3) . . . . ?
C6 C1 C2 C3 179.4(3) . . . . ?
C6 C1 C2 C7 -2.2(4) . . . . ?
C6 C1 C5 Rh1 -118.6(3) . . . . ?
C6 C1 C5 C4 179.8(2) . . . . ?
C6 C1 C5 C10 5.6(4) . . . . ?
C7 C2 C3 Rh1 120.6(3) . . . . ?
C7 C2 C3 C4 -178.4(3) . . . . ?
C7 C2 C3 C8 1.4(5) . . . . ?
C8 C3 C4 Rh1 119.5(3) . . . . ?
C8 C3 C4 C5 178.9(2) . . . . ?
C8 C3 C4 C9 0.1(4) . . . . ?
C9 C4 C5 Rh1 119.2(3) . . . . ?
C9 C4 C5 C1 -179.2(3) . . . . ?
C9 C4 C5 C10 -5.0(4) . . . . ?

_shelx_res_file                  
;
TITL hklf4 in P2(1)/n New: P21/n
CELL 0.71073 7.2023 13.3209 16.1663 90 93.426 90
ZERR 4 0.0003 0.0004 0.0005 0 0.002 0
LATT 1
SYMM 0.5-X,0.5+Y,0.5-Z
SFAC C H O Rh
UNIT 56 92 20 4
SADI 0.01 O5 H5b O5 H5a

L.S. 5
PLAN  -20
TEMP -173(2)
HTAB O5 O2
HTAB O5 O4
BOND $H
CONF
MORE -1
fmap 2
acta
REM <olex2.extras>
REM <HklSrc "%.\\GJ64.hkl">
REM </olex2.extras>

WGHT    0.014900    1.191000
BASF   0.47238
FVAR       0.37237
RH1   4    0.595542    0.125072    0.268250    11.00000    0.00973    0.00694 =
         0.02519    0.00055    0.00208    0.00022
O1    3    0.421041    0.075120    0.360109    11.00000    0.01739    0.01255 =
         0.03433    0.00597    0.00731   -0.00157
O2    3    0.509666   -0.085426    0.377143    11.00000    0.03064    0.01402 =
         0.02610    0.00350    0.00083    0.00332
O3    3    0.394255    0.060910    0.183077    11.00000    0.01317    0.01401 =
         0.03470   -0.00932    0.00242   -0.00220
O4    3    0.575832   -0.053766    0.126789    11.00000    0.03492    0.02719 =
         0.02604    0.00100    0.00756    0.01756
O5    3    0.738031   -0.018167    0.273328    11.00000    0.01795    0.01247 =
         0.03960    0.00058    0.00540    0.00435
C1    1    0.661119    0.261609    0.332451    11.00000    0.01109    0.00791 =
         0.01798    0.00273    0.00222   -0.00227
C2    1    0.827461    0.214741    0.308709    11.00000    0.01065    0.00985 =
         0.02403    0.00234    0.00023   -0.00310
C3    1    0.816927    0.206786    0.219268    11.00000    0.01173    0.00934 =
         0.02778    0.00112    0.00500   -0.00074
C4    1    0.644527    0.248913    0.189015    11.00000    0.01904    0.00655 =
         0.01771   -0.00199    0.00122   -0.00387
C5    1    0.544312    0.281360    0.258842    11.00000    0.01451    0.00605 =
         0.02098   -0.00025    0.00084   -0.00108
C6    1    0.610772    0.284144    0.418599    11.00000    0.01924    0.01783 =
         0.02223    0.00178    0.00261    0.00136
AFIX 137
H6A   2    0.706975    0.257489    0.458065    11.00000   -1.50000
H6B   2    0.491058    0.252791    0.428564    11.00000   -1.50000
H6C   2    0.601180    0.356969    0.425810    11.00000   -1.50000
AFIX   0
C7    1    0.986615    0.182305    0.366316    11.00000    0.01559    0.02579 =
         0.02872    0.00755    0.00021    0.00064
AFIX 137
H7A   2    1.071444    0.140184    0.336217    11.00000   -1.50000
H7B   2    0.939153    0.143894    0.412249    11.00000   -1.50000
H7C   2    1.053451    0.241600    0.388199    11.00000   -1.50000
AFIX   0
C8    1    0.960165    0.162751    0.166467    11.00000    0.01556    0.02065 =
         0.03358   -0.00494    0.00830   -0.00040
AFIX 137
H8A   2    0.900015    0.116200    0.126292    11.00000   -1.50000
H8B   2    1.053342    0.126553    0.201628    11.00000   -1.50000
H8C   2    1.020880    0.216682    0.136924    11.00000   -1.50000
AFIX   0
C9    1    0.577382    0.256198    0.100141    11.00000    0.02361    0.02134 =
         0.01929   -0.00285   -0.00293    0.00138
AFIX 137
H9A   2    0.441260    0.252470    0.095655    11.00000   -1.50000
H9B   2    0.629140    0.200692    0.069067    11.00000   -1.50000
H9C   2    0.617627    0.320219    0.077305    11.00000   -1.50000
AFIX   0
C10   1    0.362261    0.335149    0.255619    11.00000    0.01531    0.01262 =
         0.02849    0.00010    0.00164    0.00317
AFIX 137
H10A  2    0.295191    0.317845    0.304644    11.00000   -1.50000
H10B  2    0.288026    0.315178    0.205537    11.00000   -1.50000
H10C  2    0.384018    0.407748    0.254557    11.00000   -1.50000
AFIX   0
C11   1    0.408888   -0.012556    0.391565    11.00000    0.01723    0.01665 =
         0.01974    0.00055   -0.00816   -0.00561
C12   1    0.258830   -0.024250    0.451793    11.00000    0.02644    0.02078 =
         0.02628    0.00787    0.00333   -0.00325
AFIX 137
H12A  2    0.139295   -0.036209    0.421193    11.00000   -1.50000
H12B  2    0.250993    0.037109    0.484847    11.00000   -1.50000
H12C  2    0.288514   -0.081263    0.488549    11.00000   -1.50000
AFIX   0
C13   1    0.429175   -0.005183    0.128954    11.00000    0.02404    0.01170 =
         0.02104    0.00250    0.00938   -0.00366
C14   1    0.277755   -0.021580    0.061624    11.00000    0.02951    0.02165 =
         0.02129   -0.00291    0.00626   -0.00175
AFIX 137
H14A  2    0.309231    0.014330    0.011439    11.00000   -1.50000
H14B  2    0.159457    0.003776    0.080165    11.00000   -1.50000
H14C  2    0.266304   -0.093488    0.049568    11.00000   -1.50000
AFIX   0
H5A   2    0.664510   -0.048935    0.305549    11.00000    0.04544
H5B   2    0.705435   -0.034130    0.222591    11.00000    0.04215
HKLF 5

REM  hklf4 in P2(1)/n New: P21/n
REM R1 =  0.0278 for    3354 Fo > 4sig(Fo)  and  0.0376 for all    3802 data
REM    197 parameters refined using      1 restraints

END

WGHT      0.0149      1.1910

REM Highest difference peak  0.811,  deepest hole -0.542,  1-sigma level  0.102
Q1    1   0.5861  0.1252  0.2177  11.00000  0.05    0.81
Q2    1   0.7159  0.1176  0.2489  11.00000  0.05    0.44
Q3    1   0.3202  0.0839  0.1403  11.00000  0.05    0.42
Q4    1   0.5217  0.1371  0.3442  11.00000  0.05    0.40
Q5    1   0.7630  0.2591  0.3209  11.00000  0.05    0.40
Q6    1   0.1192  0.0558  0.0025  11.00000  0.05    0.39
Q7    1   0.4647 -0.1360  0.3748  11.00000  0.05    0.39
Q8    1   0.2290  0.0882  0.3408  11.00000  0.05    0.37
Q9    1   0.9328  0.1092  0.1574  11.00000  0.05    0.37
Q10   1   1.0645  0.0656  0.2601  11.00000  0.05    0.37
Q11   1   0.6199  0.2451  0.1633  11.00000  0.05    0.35
Q12   1   0.3118  0.1612  0.1443  11.00000  0.05    0.35
Q13   1   0.7359  0.2169  0.1980  11.00000  0.05    0.35
Q14   1   0.4282  0.0577  0.1415  11.00000  0.05    0.35
Q15   1   0.6180  0.2575  0.2937  11.00000  0.05    0.35
Q16   1   0.4674  0.0466  0.3793  11.00000  0.05    0.34
Q17   1   0.4830  0.1343  0.2813  11.00000  0.05    0.34
Q18   1   0.6829  0.1992  0.3193  11.00000  0.05    0.33
Q19   1   0.5373 -0.0649  0.0787  11.00000  0.05    0.33
Q20   1   0.8535  0.2216  0.2614  11.00000  0.05    0.33
;
_shelx_res_checksum              2302
_olex2_submission_special_instructions 'No special instructions were received'
loop_
_twin_individual_id
_twin_individual_mass_fraction_refined
1 0.5276(6)
2 0.4724(6)

####################################################################### 
# 
# This file contains crystal structure data downloaded from the 
# Cambridge Structural Database (CSD) hosted by the Cambridge 
# Crystallographic Data Centre (CCDC).
# 
# Full information about CCDC data access policies and citation 
# guidelines are available at http://www.ccdc.cam.ac.uk/access/V1 
# 
# Audit and citation data items may have been added by the CCDC. 
# Please retain this information to preserve the provenance of 
# this file and to allow appropriate attribution of the data. 
# 
#######################################################################

data_testr1
_database_code_depnum_ccdc_archive 'CCDC 1441684'
_audit_update_record             
;
2015-12-10 deposited with the CCDC.
2016-02-19 downloaded from the CCDC.
;
_audit_creation_date             2015-06-16
_audit_creation_method           
;
Olex2 1.2
(compiled 2015.01.26 svn.r3150 for OlexSys, GUI svn.r4998)
;
_shelxl_version_number           2013-4
_chemical_name_common            ?
_chemical_name_systematic        
;
 ?
;
_chemical_formula_moiety         'C20 H24 Cl4 F6 Rh2'
_chemical_formula_sum            'C20 H24 Cl4 F6 Rh2'
_chemical_formula_weight         726.01
_chemical_melting_point          ?
loop_
_atom_type_symbol
_atom_type_description
_atom_type_scat_dispersion_real
_atom_type_scat_dispersion_imag
_atom_type_scat_source
C C 0.0033 0.0016 'International Tables Vol C Tables 4.2.6.8 and 6.1.1.4'
H H 0.0000 0.0000 'International Tables Vol C Tables 4.2.6.8 and 6.1.1.4'
Cl Cl 0.1484 0.1585 'International Tables Vol C Tables 4.2.6.8 and 6.1.1.4'
F F 0.0171 0.0103 'International Tables Vol C Tables 4.2.6.8 and 6.1.1.4'
Rh Rh -1.1178 0.9187 'International Tables Vol C Tables 4.2.6.8 and 6.1.1.4'

_shelx_space_group_comment       
;
The symmetry employed for this shelxl refinement is uniquely defined
by the following loop, which should always be used as a source of
symmetry information in preference to the above space-group names.
They are only intended as comments.
;
_space_group_crystal_system      trigonal
_space_group_IT_number           148
_space_group_name_H-M_alt        'R -3'
_space_group_name_Hall           '-R 3'
loop_
_space_group_symop_operation_xyz
'x, y, z'
'-y, x-y, z'
'-x+y, -x, z'
'x+2/3, y+1/3, z+1/3'
'-y+2/3, x-y+1/3, z+1/3'
'-x+y+2/3, -x+1/3, z+1/3'
'x+1/3, y+2/3, z+2/3'
'-y+1/3, x-y+2/3, z+2/3'
'-x+y+1/3, -x+2/3, z+2/3'
'-x, -y, -z'
'y, -x+y, -z'
'x-y, x, -z'
'-x+2/3, -y+1/3, -z+1/3'
'y+2/3, -x+y+1/3, -z+1/3'
'x-y+2/3, x+1/3, -z+1/3'
'-x+1/3, -y+2/3, -z+2/3'
'y+1/3, -x+y+2/3, -z+2/3'
'x-y+1/3, x+2/3, -z+2/3'

_cell_length_a                   28.1638(9)
_cell_length_b                   28.1638(9)
_cell_length_c                   8.1635(3)
_cell_angle_alpha                90
_cell_angle_beta                 90
_cell_angle_gamma                120
_cell_volume                     5607.7(4)
_cell_formula_units_Z            9
_cell_measurement_reflns_used    2440
_cell_measurement_temperature    100(2)
_cell_measurement_theta_max      25.49
_cell_measurement_theta_min      2.50
_shelx_estimated_absorpt_T_max   ?
_shelx_estimated_absorpt_T_min   ?
_exptl_absorpt_coefficient_mu    1.805
_exptl_absorpt_correction_T_max  0.7456
_exptl_absorpt_correction_T_min  0.5724
_exptl_absorpt_correction_type   multi-scan
_exptl_absorpt_process_details   
;
SADABS-2014/4 (Bruker,2014/4) was used for absorption correction.
wR2(int) was 0.1418 before and 0.0785 after correction.
The Ratio of minimum to maximum transmission is 0.7677.
The \l/2 correction factor is 0.00150.
;
_exptl_crystal_colour            red
_exptl_crystal_colour_primary    red
_exptl_crystal_density_diffrn    1.935
_exptl_crystal_density_meas      ?
_exptl_crystal_density_method    ?
_exptl_crystal_description       block
_exptl_crystal_F_000             3204
_exptl_crystal_size_max          0.155
_exptl_crystal_size_mid          0.126
_exptl_crystal_size_min          0.098
_exptl_special_details           
;
 ?
;
_exptl_transmission_factor_max   ?
_exptl_transmission_factor_min   ?
_diffrn_reflns_av_R_equivalents  0.0843
_diffrn_reflns_av_unetI/netI     0.1233
_diffrn_reflns_Laue_measured_fraction_full 0.868
_diffrn_reflns_Laue_measured_fraction_max 0.889
_diffrn_reflns_limit_h_max       37
_diffrn_reflns_limit_h_min       -37
_diffrn_reflns_limit_k_max       36
_diffrn_reflns_limit_k_min       -37
_diffrn_reflns_limit_l_max       8
_diffrn_reflns_limit_l_min       -10
_diffrn_reflns_number            13326
_diffrn_reflns_point_group_measured_fraction_full 0.868
_diffrn_reflns_point_group_measured_fraction_max 0.889
_diffrn_reflns_theta_full        26.000
_diffrn_reflns_theta_max         27.949
_diffrn_reflns_theta_min         2.505
_diffrn_ambient_temperature      100(2)
_diffrn_detector                 'Bruker area detector'
_diffrn_detector_area_resol_mean ?
_diffrn_detector_type            'CCD area detector'
_diffrn_measured_fraction_theta_full 0.868
_diffrn_measured_fraction_theta_max 0.889
_diffrn_measurement_device       'Bruker Apex II kappa CCD area detector'
_diffrn_measurement_device_type  'Bruker Apex II kappa CCD area detector'
_diffrn_measurement_method       '\f and \w scans'
_diffrn_radiation_monochromator  graphite
_diffrn_radiation_type           MoK\a
_diffrn_radiation_wavelength     0.71073
_diffrn_source                   'fine-focus sealed tube'
_diffrn_standards_number         0
_reflns_Friedel_coverage         0.000
_reflns_Friedel_fraction_full    .
_reflns_Friedel_fraction_max     .
_reflns_number_gt                1778
_reflns_number_total             2667
_reflns_special_details          
;
 Reflections were merged by SHELXL according to the crystal
 class for the calculation of statistics and refinement.
 
 _reflns_Friedel_fraction is defined as the number of unique
 Friedel pairs measured divided by the number that would be
 possible theoretically, ignoring centric projections and
 systematic absences.
;
_reflns_threshold_expression     'I > 2\s(I)'
_computing_cell_refinement       'SAINT v8.34A (Bruker, 2013)'
_computing_data_collection       ?
_computing_data_reduction        'SAINT v8.34A (Bruker, 2013)'
_computing_molecular_graphics    'Olex2 (Dolomanov et al., 2009)'
_computing_publication_material  'Olex2 (Dolomanov et al., 2009)'
_computing_structure_refinement  'ShelXL (Sheldrick, 2008)'
_computing_structure_solution    'ShelXS (Sheldrick, 2008)'
_refine_diff_density_max         0.633
_refine_diff_density_min         -0.439
_refine_diff_density_rms         0.105
_refine_ls_extinction_coef       .
_refine_ls_extinction_method     none
_refine_ls_goodness_of_fit_ref   0.611
_refine_ls_hydrogen_treatment    constr
_refine_ls_matrix_type           full
_refine_ls_number_parameters     149
_refine_ls_number_reflns         2667
_refine_ls_number_restraints     0
_refine_ls_R_factor_all          0.0544
_refine_ls_R_factor_gt           0.0309
_refine_ls_restrained_S_all      0.611
_refine_ls_shift/su_max          0.001
_refine_ls_shift/su_mean         0.000
_refine_ls_structure_factor_coef Fsqd
_refine_ls_weighting_details     'w=1/[\s^2^(Fo^2^)] where P=(Fo^2^+2Fc^2^)/3'
_refine_ls_weighting_scheme      calc
_refine_ls_wR_factor_gt          0.0491
_refine_ls_wR_factor_ref         0.0532
_refine_special_details          
;
 ?
;
_olex2_refinement_description    
;
1. Fixed Uiso
 At 1.5 times of:
  All C(H,H,H) groups
2.a Idealised Me refined as rotating group:
 C7(H7A,H7B,H7C), C9(H9A,H9B,H9C), C8(H8A,H8B,H8C), C10(H10A,H10B,H10C)
;
_atom_sites_solution_hydrogens   geom
_atom_sites_solution_primary     direct
_atom_sites_solution_secondary   ?
loop_
_atom_site_label
_atom_site_type_symbol
_atom_site_fract_x
_atom_site_fract_y
_atom_site_fract_z
_atom_site_U_iso_or_equiv
_atom_site_adp_type
_atom_site_occupancy
_atom_site_site_symmetry_order
_atom_site_calc_flag
_atom_site_refinement_flags_posn
_atom_site_refinement_flags_adp
_atom_site_refinement_flags_occupancy
_atom_site_disorder_assembly
_atom_site_disorder_group
Rh1 Rh 0.94033(2) 0.47647(2) 0.13046(3) 0.01354(8) Uani 1 1 d . . . . .
Cl1 Cl 1.03974(4) 0.53262(4) 0.15371(10) 0.0159(2) Uani 1 1 d . . . . .
Cl2 Cl 0.94502(4) 0.39711(4) 0.19822(12) 0.0230(2) Uani 1 1 d . . . . .
C7 C 0.87909(18) 0.52375(17) -0.1032(5) 0.0276(10) Uani 1 1 d . . . . .
H7A H 0.9145 0.5498 -0.1519 0.041 Uiso 1 1 calc GR . . . .
H7B H 0.8561 0.5407 -0.0962 0.041 Uiso 1 1 calc GR . . . .
H7C H 0.8608 0.4908 -0.1717 0.041 Uiso 1 1 calc GR . . . .
C2 C 0.88786(16) 0.50850(16) 0.0634(5) 0.0176(9) Uani 1 1 d . . . . .
C1 C 0.85851(16) 0.45539(17) 0.1438(5) 0.0228(10) Uani 1 1 d . . . . .
C4 C 0.92236(16) 0.51532(16) 0.3275(5) 0.0173(9) Uani 1 1 d . . . . .
C5 C 0.87841(17) 0.46067(16) 0.3110(5) 0.0222(10) Uani 1 1 d . . . . .
C3 C 0.92757(16) 0.54464(15) 0.1778(4) 0.0146(8) Uani 1 1 d . . . . .
F2 F 0.81519(12) 0.39984(12) -0.0862(4) 0.0670(10) Uani 1 1 d . . . . .
C9 C 0.95765(17) 0.54056(17) 0.4758(4) 0.0252(10) Uani 1 1 d . . . . .
H9A H 0.9541 0.5115 0.5495 0.038 Uiso 1 1 calc GR . . . .
H9B H 0.9459 0.5635 0.5328 0.038 Uiso 1 1 calc GR . . . .
H9C H 0.9960 0.5631 0.4419 0.038 Uiso 1 1 calc GR . . . .
C8 C 0.96869(16) 0.60366(16) 0.1484(5) 0.0211(9) Uani 1 1 d . . . . .
H8A H 1.0032 0.6128 0.2029 0.032 Uiso 1 1 calc GR . . . .
H8B H 0.9548 0.6267 0.1925 0.032 Uiso 1 1 calc GR . . . .
H8C H 0.9750 0.6102 0.0304 0.032 Uiso 1 1 calc GR . . . .
F1 F 0.80039(13) 0.35982(12) 0.1441(4) 0.0775(11) Uani 1 1 d . . . . .
C10 C 0.85807(18) 0.41763(17) 0.4410(5) 0.0347(12) Uani 1 1 d . . . . .
H10A H 0.8210 0.4086 0.4741 0.052 Uiso 1 1 calc GR . . . .
H10B H 0.8826 0.4313 0.5359 0.052 Uiso 1 1 calc GR . . . .
H10C H 0.8572 0.3847 0.3983 0.052 Uiso 1 1 calc GR . . . .
C6 C 0.80979(19) 0.4061(2) 0.0751(7) 0.0422(14) Uani 1 1 d . . . . .
F3 F 0.76518(11) 0.40900(13) 0.0843(5) 0.0816(12) Uani 1 1 d . . . . .

loop_
_atom_site_aniso_label
_atom_site_aniso_U_11
_atom_site_aniso_U_22
_atom_site_aniso_U_33
_atom_site_aniso_U_23
_atom_site_aniso_U_13
_atom_site_aniso_U_12
Rh1 0.01536(17) 0.01249(16) 0.01461(15) 0.00063(13) 0.00108(13) 0.00834(14)
Cl1 0.0168(5) 0.0185(5) 0.0140(5) -0.0014(4) -0.0014(4) 0.0099(4)
Cl2 0.0320(6) 0.0166(5) 0.0251(6) 0.0062(4) 0.0047(5) 0.0156(5)
C7 0.040(3) 0.036(3) 0.022(2) -0.0040(19) -0.007(2) 0.030(2)
C2 0.018(2) 0.025(2) 0.017(2) -0.0038(18) -0.0005(17) 0.0168(19)
C1 0.015(2) 0.020(2) 0.034(3) -0.0066(19) 0.0005(19) 0.0093(18)
C4 0.025(2) 0.020(2) 0.015(2) 0.0014(16) 0.0055(17) 0.0172(19)
C5 0.024(2) 0.022(2) 0.026(2) 0.0044(18) 0.0099(19) 0.015(2)
C3 0.023(2) 0.019(2) 0.0110(19) -0.0004(16) 0.0012(16) 0.0170(19)
F2 0.052(2) 0.055(2) 0.076(2) -0.0370(19) -0.0122(17) 0.0129(18)
C9 0.039(3) 0.032(3) 0.017(2) 0.0024(19) 0.005(2) 0.026(2)
C8 0.025(2) 0.021(2) 0.023(2) 0.0001(18) -0.0015(18) 0.016(2)
F1 0.061(2) 0.0171(17) 0.128(3) 0.0005(18) -0.022(2) -0.0002(16)
C10 0.042(3) 0.027(3) 0.040(3) 0.015(2) 0.026(2) 0.021(2)
C6 0.025(3) 0.026(3) 0.075(4) -0.021(3) 0.003(3) 0.013(2)
F3 0.0240(17) 0.059(2) 0.158(3) -0.057(2) -0.017(2) 0.0177(17)

_geom_special_details            
;
 All esds (except the esd in the dihedral angle between two l.s. planes)
 are estimated using the full covariance matrix.  The cell esds are taken
 into account individually in the estimation of esds in distances, angles
 and torsion angles; correlations between esds in cell parameters are only
 used when they are defined by crystal symmetry.  An approximate (isotropic)
 treatment of cell esds is used for estimating esds involving l.s. planes.
;
loop_
_geom_bond_atom_site_label_1
_geom_bond_atom_site_label_2
_geom_bond_distance
_geom_bond_site_symmetry_2
_geom_bond_publ_flag
Rh1 Cl1 2.4302(9) 10_765 ?
Rh1 Cl1 2.4387(10) . ?
Rh1 Cl2 2.3694(10) . ?
Rh1 C2 2.152(4) . ?
Rh1 C1 2.075(4) . ?
Rh1 C4 2.143(4) . ?
Rh1 C5 2.153(4) . ?
Rh1 C3 2.157(4) . ?
Cl1 Rh1 2.4302(9) 10_765 ?
C7 H7A 0.9800 . ?
C7 H7B 0.9800 . ?
C7 H7C 0.9800 . ?
C7 C2 1.484(5) . ?
C2 C1 1.454(5) . ?
C2 C3 1.421(5) . ?
C1 C5 1.455(5) . ?
C1 C6 1.490(6) . ?
C4 C5 1.419(5) . ?
C4 C3 1.440(5) . ?
C4 C9 1.501(5) . ?
C5 C10 1.493(5) . ?
C3 C8 1.496(5) . ?
F2 C6 1.347(5) . ?
C9 H9A 0.9800 . ?
C9 H9B 0.9800 . ?
C9 H9C 0.9800 . ?
C8 H8A 0.9800 . ?
C8 H8B 0.9800 . ?
C8 H8C 0.9800 . ?
F1 C6 1.319(6) . ?
C10 H10A 0.9800 . ?
C10 H10B 0.9800 . ?
C10 H10C 0.9800 . ?
C6 F3 1.302(5) . ?

loop_
_geom_angle_atom_site_label_1
_geom_angle_atom_site_label_2
_geom_angle_atom_site_label_3
_geom_angle
_geom_angle_site_symmetry_1
_geom_angle_site_symmetry_3
_geom_angle_publ_flag
Cl1 Rh1 Cl1 83.79(3) 10_765 . ?
Cl2 Rh1 Cl1 90.36(3) . . ?
Cl2 Rh1 Cl1 89.92(3) . 10_765 ?
C2 Rh1 Cl1 123.66(11) . . ?
C2 Rh1 Cl1 92.55(10) . 10_765 ?
C2 Rh1 Cl2 145.96(11) . . ?
C2 Rh1 C5 66.79(14) . . ?
C2 Rh1 C3 38.53(14) . . ?
C1 Rh1 Cl1 107.58(12) . 10_765 ?
C1 Rh1 Cl1 158.74(11) . . ?
C1 Rh1 Cl2 107.19(12) . . ?
C1 Rh1 C2 40.20(14) . . ?
C1 Rh1 C4 66.09(15) . . ?
C1 Rh1 C5 40.19(15) . . ?
C1 Rh1 C3 65.79(15) . . ?
C4 Rh1 Cl1 153.65(10) . 10_765 ?
C4 Rh1 Cl1 95.63(11) . . ?
C4 Rh1 Cl2 116.43(10) . . ?
C4 Rh1 C2 65.80(14) . . ?
C4 Rh1 C5 38.58(14) . . ?
C4 Rh1 C3 39.14(13) . . ?
C5 Rh1 Cl1 146.89(12) . 10_765 ?
C5 Rh1 Cl1 129.00(12) . . ?
C5 Rh1 Cl2 93.81(11) . . ?
C5 Rh1 C3 65.37(14) . . ?
C3 Rh1 Cl1 93.27(11) . . ?
C3 Rh1 Cl1 114.51(9) . 10_765 ?
C3 Rh1 Cl2 155.55(10) . . ?
Rh1 Cl1 Rh1 96.21(3) 10_765 . ?
H7A C7 H7B 109.5 . . ?
H7A C7 H7C 109.5 . . ?
H7B C7 H7C 109.5 . . ?
C2 C7 H7A 109.5 . . ?
C2 C7 H7B 109.5 . . ?
C2 C7 H7C 109.5 . . ?
C7 C2 Rh1 127.1(3) . . ?
C1 C2 Rh1 67.1(2) . . ?
C1 C2 C7 128.3(4) . . ?
C3 C2 Rh1 70.9(2) . . ?
C3 C2 C7 125.5(4) . . ?
C3 C2 C1 106.2(3) . . ?
C2 C1 Rh1 72.7(2) . . ?
C2 C1 C6 125.0(4) . . ?
C5 C1 Rh1 72.8(2) . . ?
C5 C1 C2 109.1(4) . . ?
C5 C1 C6 125.2(4) . . ?
C6 C1 Rh1 128.3(3) . . ?
C5 C4 Rh1 71.1(2) . . ?
C5 C4 C3 109.0(3) . . ?
C5 C4 C9 127.0(4) . . ?
C3 C4 Rh1 71.0(2) . . ?
C3 C4 C9 124.0(3) . . ?
C9 C4 Rh1 125.3(3) . . ?
C1 C5 Rh1 67.0(2) . . ?
C1 C5 C10 127.7(4) . . ?
C4 C5 Rh1 70.3(2) . . ?
C4 C5 C1 106.4(3) . . ?
C4 C5 C10 125.9(4) . . ?
C10 C5 Rh1 126.6(3) . . ?
C2 C3 Rh1 70.5(2) . . ?
C2 C3 C4 109.2(3) . . ?
C2 C3 C8 125.8(3) . . ?
C4 C3 Rh1 69.9(2) . . ?
C4 C3 C8 125.0(3) . . ?
C8 C3 Rh1 125.4(3) . . ?
C4 C9 H9A 109.5 . . ?
C4 C9 H9B 109.5 . . ?
C4 C9 H9C 109.5 . . ?
H9A C9 H9B 109.5 . . ?
H9A C9 H9C 109.5 . . ?
H9B C9 H9C 109.5 . . ?
C3 C8 H8A 109.5 . . ?
C3 C8 H8B 109.5 . . ?
C3 C8 H8C 109.5 . . ?
H8A C8 H8B 109.5 . . ?
H8A C8 H8C 109.5 . . ?
H8B C8 H8C 109.5 . . ?
C5 C10 H10A 109.5 . . ?
C5 C10 H10B 109.5 . . ?
C5 C10 H10C 109.5 . . ?
H10A C10 H10B 109.5 . . ?
H10A C10 H10C 109.5 . . ?
H10B C10 H10C 109.5 . . ?
F2 C6 C1 112.2(4) . . ?
F1 C6 C1 113.4(5) . . ?
F1 C6 F2 105.6(4) . . ?
F3 C6 C1 112.8(4) . . ?
F3 C6 F2 103.9(5) . . ?
F3 C6 F1 108.3(4) . . ?

loop_
_geom_torsion_atom_site_label_1
_geom_torsion_atom_site_label_2
_geom_torsion_atom_site_label_3
_geom_torsion_atom_site_label_4
_geom_torsion
_geom_torsion_site_symmetry_1
_geom_torsion_site_symmetry_2
_geom_torsion_site_symmetry_3
_geom_torsion_site_symmetry_4
_geom_torsion_publ_flag
Rh1 C2 C1 C5 64.2(3) . . . . ?
Rh1 C2 C1 C6 -125.1(4) . . . . ?
Rh1 C2 C3 C4 -59.4(3) . . . . ?
Rh1 C2 C3 C8 120.2(4) . . . . ?
Rh1 C1 C5 C4 59.6(3) . . . . ?
Rh1 C1 C5 C10 -119.5(4) . . . . ?
Rh1 C1 C6 F2 -53.7(6) . . . . ?
Rh1 C1 C6 F1 65.8(6) . . . . ?
Rh1 C1 C6 F3 -170.6(3) . . . . ?
Rh1 C4 C5 C1 -57.5(3) . . . . ?
Rh1 C4 C5 C10 121.6(4) . . . . ?
Rh1 C4 C3 C2 59.8(3) . . . . ?
Rh1 C4 C3 C8 -119.8(4) . . . . ?
C7 C2 C1 Rh1 120.0(4) . . . . ?
C7 C2 C1 C5 -175.8(4) . . . . ?
C7 C2 C1 C6 -5.0(6) . . . . ?
C7 C2 C3 Rh1 -122.5(4) . . . . ?
C7 C2 C3 C4 178.1(3) . . . . ?
C7 C2 C3 C8 -2.3(6) . . . . ?
C2 C1 C5 Rh1 -64.1(3) . . . . ?
C2 C1 C5 C4 -4.5(4) . . . . ?
C2 C1 C5 C10 176.4(4) . . . . ?
C2 C1 C6 F2 41.5(6) . . . . ?
C2 C1 C6 F1 161.1(4) . . . . ?
C2 C1 C6 F3 -75.4(6) . . . . ?
C1 C2 C3 Rh1 58.0(2) . . . . ?
C1 C2 C3 C4 -1.4(4) . . . . ?
C1 C2 C3 C8 178.2(4) . . . . ?
C5 C1 C6 F2 -149.2(4) . . . . ?
C5 C1 C6 F1 -29.7(6) . . . . ?
C5 C1 C6 F3 93.9(6) . . . . ?
C5 C4 C3 Rh1 -61.2(3) . . . . ?
C5 C4 C3 C2 -1.4(4) . . . . ?
C5 C4 C3 C8 179.0(3) . . . . ?
C3 C2 C1 Rh1 -60.5(2) . . . . ?
C3 C2 C1 C5 3.6(4) . . . . ?
C3 C2 C1 C6 174.4(4) . . . . ?
C3 C4 C5 Rh1 61.1(3) . . . . ?
C3 C4 C5 C1 3.6(4) . . . . ?
C3 C4 C5 C10 -177.3(3) . . . . ?
C9 C4 C5 Rh1 -120.4(4) . . . . ?
C9 C4 C5 C1 -177.9(4) . . . . ?
C9 C4 C5 C10 1.2(6) . . . . ?
C9 C4 C3 Rh1 120.3(4) . . . . ?
C9 C4 C3 C2 -179.9(3) . . . . ?
C9 C4 C3 C8 0.5(6) . . . . ?
C6 C1 C5 Rh1 125.1(4) . . . . ?
C6 C1 C5 C4 -175.2(4) . . . . ?
C6 C1 C5 C10 5.7(6) . . . . ?

_shelx_res_file                  
;
TITL testr1 in R-3 #148
REM reset to R-3 #148
CELL 0.71073 28.16376 28.16376 8.1635 90 90 120
ZERR 9 0.00085 0.00085 0.0003 0 0 0
LATT 3
SYMM -Y,+X-Y,+Z
SYMM +Y-X,-X,+Z
SFAC C H Cl F Rh
UNIT 180 216 36 54 18

L.S. 4
PLAN  5
TEMP -173(2)
BOND
MORE -1
BOND $H
CONF
fmap 2
acta 52
OMIT -1 2 0
REM <olex2.extras>
REM <HklSrc "%.\\testr1.hkl">
REM </olex2.extras>

WGHT    0.000000
FVAR       0.02733
RH1   5    0.940333    0.476474    0.130457    11.00000    0.01536    0.01249 =
         0.01461    0.00063    0.00108    0.00834
CL1   3    1.039735    0.532623    0.153708    11.00000    0.01683    0.01846 =
         0.01401   -0.00141   -0.00140    0.00994
CL2   3    0.945017    0.397112    0.198223    11.00000    0.03198    0.01664 =
         0.02509    0.00623    0.00470    0.01558
C7    1    0.879094    0.523746   -0.103249    11.00000    0.04022    0.03565 =
         0.02211   -0.00397   -0.00671    0.03031
AFIX 137
H7A   2    0.914550    0.549788   -0.151900    11.00000   -1.50000
H7B   2    0.856105    0.540716   -0.096174    11.00000   -1.50000
H7C   2    0.860836    0.490807   -0.171718    11.00000   -1.50000
AFIX   0
C2    1    0.887865    0.508496    0.063371    11.00000    0.01838    0.02494 =
         0.01741   -0.00384   -0.00049    0.01684
C1    1    0.858508    0.455394    0.143829    11.00000    0.01535    0.01954 =
         0.03437   -0.00660    0.00050    0.00929
C4    1    0.922362    0.515322    0.327453    11.00000    0.02472    0.01986 =
         0.01546    0.00136    0.00547    0.01722
C5    1    0.878412    0.460667    0.311010    11.00000    0.02405    0.02171 =
         0.02617    0.00442    0.00989    0.01546
C3    1    0.927575    0.544635    0.177774    11.00000    0.02263    0.01896 =
         0.01101   -0.00039    0.00115    0.01702
F2    4    0.815187    0.399842   -0.086198    11.00000    0.05168    0.05515 =
         0.07582   -0.03704   -0.01224    0.01287
C9    1    0.957650    0.540558    0.475821    11.00000    0.03894    0.03155 =
         0.01660    0.00243    0.00525    0.02632
AFIX 137
H9A   2    0.954112    0.511500    0.549550    11.00000   -1.50000
H9B   2    0.945875    0.563546    0.532827    11.00000   -1.50000
H9C   2    0.995999    0.563104    0.441944    11.00000   -1.50000
AFIX   0
C8    1    0.968695    0.603657    0.148368    11.00000    0.02512    0.02111 =
         0.02336    0.00008   -0.00149    0.01624
AFIX 137
H8A   2    1.003222    0.612755    0.202919    11.00000   -1.50000
H8B   2    0.954761    0.626714    0.192523    11.00000   -1.50000
H8C   2    0.975044    0.610177    0.030393    11.00000   -1.50000
AFIX   0
F1    4    0.800389    0.359824    0.144101    11.00000    0.06088    0.01710 =
         0.12834    0.00047   -0.02212   -0.00020
C10   1    0.858065    0.417635    0.440987    11.00000    0.04245    0.02688 =
         0.04000    0.01458    0.02613    0.02116
AFIX 137
H10A  2    0.821035    0.408616    0.474113    11.00000   -1.50000
H10B  2    0.882604    0.431346    0.535915    11.00000   -1.50000
H10C  2    0.857199    0.384693    0.398258    11.00000   -1.50000
AFIX   0
C6    1    0.809794    0.406073    0.075093    11.00000    0.02475    0.02645 =
         0.07503   -0.02082    0.00305    0.01261
F3    4    0.765181    0.409003    0.084344    11.00000    0.02402    0.05874 =
         0.15825   -0.05687   -0.01682    0.01774
HKLF 4

REM  testr1 in R-3 #148
REM R1 =  0.0309 for    1778 Fo > 4sig(Fo)  and  0.0544 for all    2667 data
REM    149 parameters refined using      0 restraints

END

WGHT      0.0000      0.0000

REM Highest difference peak  0.633,  deepest hole -0.439,  1-sigma level  0.105
Q1    1   0.9532  0.4974  0.0266  11.00000  0.05    0.63
Q2    1   0.9173  0.4689  0.0216  11.00000  0.05    0.56
Q3    1   0.9286  0.4511  0.2409  11.00000  0.05    0.48
Q4    1   0.9647  0.4892  0.2340  11.00000  0.05    0.48
Q5    1   0.6667  0.3333 -0.1667  10.16667  0.05    0.46
;
_shelx_res_checksum              47028
_olex2_submission_special_instructions 'No special instructions were received'
####################################################################### 
# 
# This file contains crystal structure data downloaded from the 
# Cambridge Structural Database (CSD) hosted by the Cambridge 
# Crystallographic Data Centre (CCDC).
# 
# Full information about CCDC data access policies and citation 
# guidelines are available at http://www.ccdc.cam.ac.uk/access/V1 
# 
# Audit and citation data items may have been added by the CCDC. 
# Please retain this information to preserve the provenance of 
# this file and to allow appropriate attribution of the data. 
# 
#######################################################################

data_testt1
_database_code_depnum_ccdc_archive 'CCDC 1441685'
_audit_update_record             
;
2015-12-10 deposited with the CCDC.
2016-02-19 downloaded from the CCDC.
;
_audit_creation_date             2015-06-16
_audit_creation_method           
;
Olex2 1.2
(compiled 2015.01.26 svn.r3150 for OlexSys, GUI svn.r4998)
;
_shelxl_version_number           2013-4
_chemical_name_common            ?
_chemical_name_systematic        
;
 ?
;
_chemical_formula_moiety         'C24 H38 Cl4 Rh2'
_chemical_formula_sum            'C24 H38 Cl4 Rh2'
_chemical_formula_weight         674.16
_chemical_melting_point          ?
loop_
_atom_type_symbol
_atom_type_description
_atom_type_scat_dispersion_real
_atom_type_scat_dispersion_imag
_atom_type_scat_source
C C 0.0033 0.0016 'International Tables Vol C Tables 4.2.6.8 and 6.1.1.4'
H H 0.0000 0.0000 'International Tables Vol C Tables 4.2.6.8 and 6.1.1.4'
Cl Cl 0.1484 0.1585 'International Tables Vol C Tables 4.2.6.8 and 6.1.1.4'
Rh Rh -1.1178 0.9187 'International Tables Vol C Tables 4.2.6.8 and 6.1.1.4'

_shelx_space_group_comment       
;
The symmetry employed for this shelxl refinement is uniquely defined
by the following loop, which should always be used as a source of
symmetry information in preference to the above space-group names.
They are only intended as comments.
;
_space_group_crystal_system      triclinic
_space_group_IT_number           2
_space_group_name_H-M_alt        'P -1'
_space_group_name_Hall           '-P 1'
loop_
_space_group_symop_operation_xyz
'x, y, z'
'-x, -y, -z'

_cell_length_a                   8.2993(2)
_cell_length_b                   8.9088(2)
_cell_length_c                   9.3961(2)
_cell_angle_alpha                102.3346(11)
_cell_angle_beta                 106.6075(11)
_cell_angle_gamma                94.5603(11)
_cell_volume                     643.00(3)
_cell_formula_units_Z            1
_cell_measurement_reflns_used    8108
_cell_measurement_temperature    100(2)
_cell_measurement_theta_max      27.94
_cell_measurement_theta_min      2.33
_shelx_estimated_absorpt_T_max   ?
_shelx_estimated_absorpt_T_min   ?
_exptl_absorpt_coefficient_mu    1.709
_exptl_absorpt_correction_T_max  0.7456
_exptl_absorpt_correction_T_min  0.6434
_exptl_absorpt_correction_type   multi-scan
_exptl_absorpt_process_details   
;
SADABS-2014/4 (Bruker,2014/4) was used for absorption correction.
wR2(int) was 0.0457 before and 0.0312 after correction.
The Ratio of minimum to maximum transmission is 0.8629.
The \l/2 correction factor is 0.00150.
;
_exptl_crystal_colour            red
_exptl_crystal_colour_primary    red
_exptl_crystal_density_diffrn    1.741
_exptl_crystal_density_meas      ?
_exptl_crystal_density_method    ?
_exptl_crystal_description       block
_exptl_crystal_F_000             340
_exptl_crystal_size_max          0.29
_exptl_crystal_size_mid          0.19
_exptl_crystal_size_min          0.13
_exptl_special_details           
;
 ?
;
_exptl_transmission_factor_max   ?
_exptl_transmission_factor_min   ?
_diffrn_reflns_av_R_equivalents  0.0206
_diffrn_reflns_av_unetI/netI     0.0184
_diffrn_reflns_Laue_measured_fraction_full 1.000
_diffrn_reflns_Laue_measured_fraction_max 0.996
_diffrn_reflns_limit_h_max       10
_diffrn_reflns_limit_h_min       -10
_diffrn_reflns_limit_k_max       11
_diffrn_reflns_limit_k_min       -11
_diffrn_reflns_limit_l_max       12
_diffrn_reflns_limit_l_min       -12
_diffrn_reflns_number            11847
_diffrn_reflns_point_group_measured_fraction_full 1.000
_diffrn_reflns_point_group_measured_fraction_max 0.996
_diffrn_reflns_theta_full        26.000
_diffrn_reflns_theta_max         27.962
_diffrn_reflns_theta_min         2.334
_diffrn_ambient_temperature      100(2)
_diffrn_detector                 'Bruker area detector'
_diffrn_detector_area_resol_mean ?
_diffrn_detector_type            'CCD area detector'
_diffrn_measured_fraction_theta_full 1.000
_diffrn_measured_fraction_theta_max 0.996
_diffrn_measurement_device       'Bruker Apex II kappa CCD area detector'
_diffrn_measurement_device_type  'Bruker Apex II kappa CCD area detector'
_diffrn_measurement_method       '\f and \w scans'
_diffrn_radiation_monochromator  graphite
_diffrn_radiation_type           MoK\a
_diffrn_radiation_wavelength     0.71073
_diffrn_source                   'fine-focus sealed tube'
_diffrn_standards_number         0
_reflns_Friedel_coverage         0.000
_reflns_Friedel_fraction_full    .
_reflns_Friedel_fraction_max     .
_reflns_number_gt                2936
_reflns_number_total             3074
_reflns_special_details          
;
 Reflections were merged by SHELXL according to the crystal
 class for the calculation of statistics and refinement.
 
 _reflns_Friedel_fraction is defined as the number of unique
 Friedel pairs measured divided by the number that would be
 possible theoretically, ignoring centric projections and
 systematic absences.
;
_reflns_threshold_expression     'I > 2\s(I)'
_computing_cell_refinement       'SAINT v8.34A (Bruker, 2013)'
_computing_data_collection       ?
_computing_data_reduction        'SAINT v8.34A (Bruker, 2013)'
_computing_molecular_graphics    'Olex2 (Dolomanov et al., 2009)'
_computing_publication_material  'Olex2 (Dolomanov et al., 2009)'
_computing_structure_refinement  'ShelXL (Sheldrick, 2008)'
_computing_structure_solution    
;
Superflip (Palatinus & Chapuis, 2007;Palatinus & van der Lee, 2008;
Palatinus et al., 2012)
;
_refine_diff_density_max         0.444
_refine_diff_density_min         -0.479
_refine_diff_density_rms         0.069
_refine_ls_extinction_coef       .
_refine_ls_extinction_method     none
_refine_ls_goodness_of_fit_ref   1.054
_refine_ls_hydrogen_treatment    constr
_refine_ls_matrix_type           full
_refine_ls_number_parameters     142
_refine_ls_number_reflns         3074
_refine_ls_number_restraints     0
_refine_ls_R_factor_all          0.0176
_refine_ls_R_factor_gt           0.0163
_refine_ls_restrained_S_all      1.054
_refine_ls_shift/su_max          0.000
_refine_ls_shift/su_mean         0.000
_refine_ls_structure_factor_coef Fsqd
_refine_ls_weighting_details     
'w=1/[\s^2^(Fo^2^)+(0.0184P)^2^+0.3804P] where P=(Fo^2^+2Fc^2^)/3'
_refine_ls_weighting_scheme      calc
_refine_ls_wR_factor_gt          0.0388
_refine_ls_wR_factor_ref         0.0393
_refine_special_details          
;
 ?
;
_olex2_refinement_description    
;
1. Fixed Uiso
 At 1.2 times of:
  All C(H) groups
 At 1.5 times of:
  All C(H,H,H) groups
2.a Ternary CH refined with riding coordinates:
 C6(H6)
2.b Idealised Me refined as rotating group:
 C7(H7A,H7B,H7C), C8(H8A,H8B,H8C), C9(H9A,H9B,H9C), C10(H10A,H10B,H10C),
 C11(H11A,H11B,H11C), C12(H12A,H12B,H12C)
;
_atom_sites_solution_hydrogens   geom
_atom_sites_solution_primary     iterative
_atom_sites_solution_secondary   ?
loop_
_atom_site_label
_atom_site_type_symbol
_atom_site_fract_x
_atom_site_fract_y
_atom_site_fract_z
_atom_site_U_iso_or_equiv
_atom_site_adp_type
_atom_site_occupancy
_atom_site_site_symmetry_order
_atom_site_calc_flag
_atom_site_refinement_flags_posn
_atom_site_refinement_flags_adp
_atom_site_refinement_flags_occupancy
_atom_site_disorder_assembly
_atom_site_disorder_group
Rh1 Rh 0.19866(2) 0.09135(2) 0.15304(2) 0.00807(4) Uani 1 1 d . . . . .
Cl1 Cl -0.10228(4) 0.02433(4) 0.12529(4) 0.01153(8) Uani 1 1 d . . . . .
Cl2 Cl 0.25194(5) -0.15513(4) 0.20593(5) 0.01411(8) Uani 1 1 d . . . . .
C1 C 0.31593(19) 0.25500(18) 0.36648(18) 0.0107(3) Uani 1 1 d . . . . .
C2 C 0.2029(2) 0.32971(18) 0.26361(18) 0.0113(3) Uani 1 1 d . . . . .
C3 C 0.25709(19) 0.32298(18) 0.13168(18) 0.0109(3) Uani 1 1 d . . . . .
C4 C 0.40801(19) 0.24777(18) 0.15222(18) 0.0107(3) Uani 1 1 d . . . . .
C5 C 0.44640(19) 0.21054(18) 0.29785(18) 0.0111(3) Uani 1 1 d . . . . .
C6 C 0.3189(2) 0.24181(19) 0.52456(18) 0.0136(3) Uani 1 1 d . . . . .
H6 H 0.4082 0.1762 0.5573 0.016 Uiso 1 1 calc R . . . .
C7 C 0.3785(3) 0.4018(2) 0.6360(2) 0.0286(4) Uani 1 1 d . . . . .
H7A H 0.4849 0.4481 0.6266 0.043 Uiso 1 1 calc GR . . . .
H7B H 0.3974 0.3914 0.7411 0.043 Uiso 1 1 calc GR . . . .
H7C H 0.2915 0.4687 0.6120 0.043 Uiso 1 1 calc GR . . . .
C8 C 0.1540(2) 0.1616(2) 0.5329(2) 0.0213(4) Uani 1 1 d . . . . .
H8A H 0.0653 0.2277 0.5127 0.032 Uiso 1 1 calc GR . . . .
H8B H 0.1721 0.1438 0.6353 0.032 Uiso 1 1 calc GR . . . .
H8C H 0.1185 0.0619 0.4561 0.032 Uiso 1 1 calc GR . . . .
C9 C 0.0550(2) 0.4070(2) 0.2859(2) 0.0169(3) Uani 1 1 d . . . . .
H9A H -0.0401 0.3769 0.1903 0.025 Uiso 1 1 calc GR . . . .
H9B H 0.0882 0.5201 0.3144 0.025 Uiso 1 1 calc GR . . . .
H9C H 0.0204 0.3748 0.3674 0.025 Uiso 1 1 calc GR . . . .
C10 C 0.1785(2) 0.3894(2) -0.0001(2) 0.0151(3) Uani 1 1 d . . . . .
H10A H 0.2222 0.3489 -0.0849 0.023 Uiso 1 1 calc GR . . . .
H10B H 0.2070 0.5029 0.0315 0.023 Uiso 1 1 calc GR . . . .
H10C H 0.0548 0.3600 -0.0335 0.023 Uiso 1 1 calc GR . . . .
C11 C 0.5083(2) 0.22369(19) 0.0427(2) 0.0146(3) Uani 1 1 d . . . . .
H11A H 0.5833 0.1467 0.0659 0.022 Uiso 1 1 calc GR . . . .
H11B H 0.5770 0.3223 0.0524 0.022 Uiso 1 1 calc GR . . . .
H11C H 0.4307 0.1863 -0.0622 0.022 Uiso 1 1 calc GR . . . .
C12 C 0.5980(2) 0.1405(2) 0.3671(2) 0.0157(3) Uani 1 1 d . . . . .
H12A H 0.5722 0.0824 0.4375 0.024 Uiso 1 1 calc GR . . . .
H12B H 0.6944 0.2232 0.4236 0.024 Uiso 1 1 calc GR . . . .
H12C H 0.6270 0.0700 0.2858 0.024 Uiso 1 1 calc GR . . . .

loop_
_atom_site_aniso_label
_atom_site_aniso_U_11
_atom_site_aniso_U_22
_atom_site_aniso_U_33
_atom_site_aniso_U_23
_atom_site_aniso_U_13
_atom_site_aniso_U_12
Rh1 0.00770(6) 0.00832(6) 0.00774(6) 0.00144(4) 0.00217(4) 0.00086(4)
Cl1 0.00905(16) 0.01539(18) 0.00923(17) 0.00085(14) 0.00340(13) 0.00036(13)
Cl2 0.01505(18) 0.01094(18) 0.01558(19) 0.00424(14) 0.00279(15) 0.00241(14)
C1 0.0107(7) 0.0095(7) 0.0099(7) 0.0005(6) 0.0023(6) -0.0010(5)
C2 0.0121(7) 0.0084(7) 0.0123(7) 0.0006(6) 0.0039(6) 0.0006(6)
C3 0.0110(7) 0.0080(7) 0.0125(7) 0.0015(6) 0.0033(6) -0.0009(5)
C4 0.0100(7) 0.0090(7) 0.0119(7) 0.0015(6) 0.0031(6) -0.0013(5)
C5 0.0102(7) 0.0094(7) 0.0117(7) 0.0015(6) 0.0017(6) -0.0010(6)
C6 0.0154(7) 0.0143(8) 0.0099(7) 0.0029(6) 0.0030(6) -0.0006(6)
C7 0.0467(12) 0.0209(10) 0.0130(9) -0.0026(7) 0.0107(9) -0.0116(9)
C8 0.0192(8) 0.0273(10) 0.0169(9) 0.0086(7) 0.0049(7) -0.0049(7)
C9 0.0185(8) 0.0159(8) 0.0201(9) 0.0052(7) 0.0098(7) 0.0079(6)
C10 0.0161(8) 0.0157(8) 0.0158(8) 0.0073(6) 0.0053(6) 0.0047(6)
C11 0.0135(7) 0.0150(8) 0.0171(8) 0.0032(6) 0.0081(6) 0.0019(6)
C12 0.0121(7) 0.0184(8) 0.0163(8) 0.0063(7) 0.0021(6) 0.0035(6)

_geom_special_details            
;
 All esds (except the esd in the dihedral angle between two l.s. planes)
 are estimated using the full covariance matrix.  The cell esds are taken
 into account individually in the estimation of esds in distances, angles
 and torsion angles; correlations between esds in cell parameters are only
 used when they are defined by crystal symmetry.  An approximate (isotropic)
 treatment of cell esds is used for estimating esds involving l.s. planes.
;
loop_
_geom_bond_atom_site_label_1
_geom_bond_atom_site_label_2
_geom_bond_distance
_geom_bond_site_symmetry_2
_geom_bond_publ_flag
Rh1 Cl1 2.4467(4) . ?
Rh1 Cl1 2.4623(4) 2 ?
Rh1 Cl2 2.3999(4) . ?
Rh1 C1 2.1223(15) . ?
Rh1 C2 2.1481(15) . ?
Rh1 C3 2.1464(15) . ?
Rh1 C4 2.1420(15) . ?
Rh1 C5 2.1547(15) . ?
Cl1 Rh1 2.4623(4) 2 ?
C1 C2 1.454(2) . ?
C1 C5 1.450(2) . ?
C1 C6 1.508(2) . ?
C2 C3 1.426(2) . ?
C2 C9 1.498(2) . ?
C3 C4 1.451(2) . ?
C3 C10 1.490(2) . ?
C4 C5 1.430(2) . ?
C4 C11 1.491(2) . ?
C5 C12 1.492(2) . ?
C6 H6 1.0000 . ?
C6 C7 1.526(2) . ?
C6 C8 1.523(2) . ?
C7 H7A 0.9800 . ?
C7 H7B 0.9800 . ?
C7 H7C 0.9800 . ?
C8 H8A 0.9800 . ?
C8 H8B 0.9800 . ?
C8 H8C 0.9800 . ?
C9 H9A 0.9800 . ?
C9 H9B 0.9800 . ?
C9 H9C 0.9800 . ?
C10 H10A 0.9800 . ?
C10 H10B 0.9800 . ?
C10 H10C 0.9800 . ?
C11 H11A 0.9800 . ?
C11 H11B 0.9800 . ?
C11 H11C 0.9800 . ?
C12 H12A 0.9800 . ?
C12 H12B 0.9800 . ?
C12 H12C 0.9800 . ?

loop_
_geom_angle_atom_site_label_1
_geom_angle_atom_site_label_2
_geom_angle_atom_site_label_3
_geom_angle
_geom_angle_site_symmetry_1
_geom_angle_site_symmetry_3
_geom_angle_publ_flag
Cl1 Rh1 Cl1 82.992(13) . 2 ?
Cl2 Rh1 Cl1 91.619(14) . 2 ?
Cl2 Rh1 Cl1 90.090(13) . . ?
C1 Rh1 Cl1 160.02(4) . 2 ?
C1 Rh1 Cl1 108.50(4) . . ?
C1 Rh1 Cl2 104.34(4) . . ?
C1 Rh1 C2 39.80(6) . . ?
C1 Rh1 C3 66.48(6) . . ?
C1 Rh1 C4 66.54(6) . . ?
C1 Rh1 C5 39.63(6) . . ?
C2 Rh1 Cl1 92.27(4) . . ?
C2 Rh1 Cl1 126.10(4) . 2 ?
C2 Rh1 Cl2 142.21(4) . . ?
C2 Rh1 C5 65.58(6) . . ?
C3 Rh1 Cl1 94.27(4) . 2 ?
C3 Rh1 Cl1 112.10(4) . . ?
C3 Rh1 Cl2 157.56(4) . . ?
C3 Rh1 C2 38.79(6) . . ?
C3 Rh1 C5 65.58(6) . . ?
C4 Rh1 Cl1 151.59(4) . . ?
C4 Rh1 Cl1 95.45(4) . 2 ?
C4 Rh1 Cl2 118.32(4) . . ?
C4 Rh1 C2 65.70(6) . . ?
C4 Rh1 C3 39.55(6) . . ?
C4 Rh1 C5 38.88(6) . . ?
C5 Rh1 Cl1 128.74(4) . 2 ?
C5 Rh1 Cl1 147.75(4) . . ?
C5 Rh1 Cl2 94.03(4) . . ?
Rh1 Cl1 Rh1 97.008(13) . 2 ?
C2 C1 Rh1 71.06(9) . . ?
C2 C1 C6 128.93(14) . . ?
C5 C1 Rh1 71.39(9) . . ?
C5 C1 C2 106.73(13) . . ?
C5 C1 C6 123.88(14) . . ?
C6 C1 Rh1 128.63(11) . . ?
C1 C2 Rh1 69.14(9) . . ?
C1 C2 C9 128.44(15) . . ?
C3 C2 Rh1 70.54(9) . . ?
C3 C2 C1 108.67(13) . . ?
C3 C2 C9 122.87(15) . . ?
C9 C2 Rh1 127.46(11) . . ?
C2 C3 Rh1 70.67(9) . . ?
C2 C3 C4 107.97(14) . . ?
C2 C3 C10 126.05(14) . . ?
C4 C3 Rh1 70.06(9) . . ?
C4 C3 C10 125.90(14) . . ?
C10 C3 Rh1 127.40(11) . . ?
C3 C4 Rh1 70.39(8) . . ?
C3 C4 C11 124.91(14) . . ?
C5 C4 Rh1 71.04(9) . . ?
C5 C4 C3 107.89(13) . . ?
C5 C4 C11 127.11(14) . . ?
C11 C4 Rh1 126.79(11) . . ?
C1 C5 Rh1 68.98(8) . . ?
C1 C5 C12 126.34(15) . . ?
C4 C5 Rh1 70.08(9) . . ?
C4 C5 C1 108.62(13) . . ?
C4 C5 C12 125.03(14) . . ?
C12 C5 Rh1 127.74(11) . . ?
C1 C6 H6 106.5 . . ?
C1 C6 C7 109.26(14) . . ?
C1 C6 C8 114.82(14) . . ?
C7 C6 H6 106.5 . . ?
C8 C6 H6 106.5 . . ?
C8 C6 C7 112.65(15) . . ?
C6 C7 H7A 109.5 . . ?
C6 C7 H7B 109.5 . . ?
C6 C7 H7C 109.5 . . ?
H7A C7 H7B 109.5 . . ?
H7A C7 H7C 109.5 . . ?
H7B C7 H7C 109.5 . . ?
C6 C8 H8A 109.5 . . ?
C6 C8 H8B 109.5 . . ?
C6 C8 H8C 109.5 . . ?
H8A C8 H8B 109.5 . . ?
H8A C8 H8C 109.5 . . ?
H8B C8 H8C 109.5 . . ?
C2 C9 H9A 109.5 . . ?
C2 C9 H9B 109.5 . . ?
C2 C9 H9C 109.5 . . ?
H9A C9 H9B 109.5 . . ?
H9A C9 H9C 109.5 . . ?
H9B C9 H9C 109.5 . . ?
C3 C10 H10A 109.5 . . ?
C3 C10 H10B 109.5 . . ?
C3 C10 H10C 109.5 . . ?
H10A C10 H10B 109.5 . . ?
H10A C10 H10C 109.5 . . ?
H10B C10 H10C 109.5 . . ?
C4 C11 H11A 109.5 . . ?
C4 C11 H11B 109.5 . . ?
C4 C11 H11C 109.5 . . ?
H11A C11 H11B 109.5 . . ?
H11A C11 H11C 109.5 . . ?
H11B C11 H11C 109.5 . . ?
C5 C12 H12A 109.5 . . ?
C5 C12 H12B 109.5 . . ?
C5 C12 H12C 109.5 . . ?
H12A C12 H12B 109.5 . . ?
H12A C12 H12C 109.5 . . ?
H12B C12 H12C 109.5 . . ?

loop_
_geom_torsion_atom_site_label_1
_geom_torsion_atom_site_label_2
_geom_torsion_atom_site_label_3
_geom_torsion_atom_site_label_4
_geom_torsion
_geom_torsion_site_symmetry_1
_geom_torsion_site_symmetry_2
_geom_torsion_site_symmetry_3
_geom_torsion_site_symmetry_4
_geom_torsion_publ_flag
Rh1 C1 C2 C3 -59.66(11) . . . . ?
Rh1 C1 C2 C9 121.91(17) . . . . ?
Rh1 C1 C5 C4 59.03(11) . . . . ?
Rh1 C1 C5 C12 -122.10(16) . . . . ?
Rh1 C1 C6 C7 -165.71(13) . . . . ?
Rh1 C1 C6 C8 -38.0(2) . . . . ?
Rh1 C2 C3 C4 -60.41(10) . . . . ?
Rh1 C2 C3 C10 122.74(16) . . . . ?
Rh1 C3 C4 C5 -61.48(11) . . . . ?
Rh1 C3 C4 C11 121.77(15) . . . . ?
Rh1 C4 C5 C1 -58.35(11) . . . . ?
Rh1 C4 C5 C12 122.76(16) . . . . ?
C1 C2 C3 Rh1 58.80(11) . . . . ?
C1 C2 C3 C4 -1.61(17) . . . . ?
C1 C2 C3 C10 -178.46(15) . . . . ?
C2 C1 C5 Rh1 -62.69(10) . . . . ?
C2 C1 C5 C4 -3.66(17) . . . . ?
C2 C1 C5 C12 175.21(15) . . . . ?
C2 C1 C6 C7 -69.3(2) . . . . ?
C2 C1 C6 C8 58.4(2) . . . . ?
C2 C3 C4 Rh1 60.80(11) . . . . ?
C2 C3 C4 C5 -0.68(17) . . . . ?
C2 C3 C4 C11 -177.43(15) . . . . ?
C3 C4 C5 Rh1 61.06(10) . . . . ?
C3 C4 C5 C1 2.71(17) . . . . ?
C3 C4 C5 C12 -176.18(15) . . . . ?
C5 C1 C2 Rh1 62.90(10) . . . . ?
C5 C1 C2 C3 3.24(17) . . . . ?
C5 C1 C2 C9 -175.19(16) . . . . ?
C5 C1 C6 C7 101.75(19) . . . . ?
C5 C1 C6 C8 -130.58(17) . . . . ?
C6 C1 C2 Rh1 -124.84(17) . . . . ?
C6 C1 C2 C3 175.50(15) . . . . ?
C6 C1 C2 C9 -2.9(3) . . . . ?
C6 C1 C5 Rh1 124.56(15) . . . . ?
C6 C1 C5 C4 -176.41(14) . . . . ?
C6 C1 C5 C12 2.5(3) . . . . ?
C9 C2 C3 Rh1 -122.66(15) . . . . ?
C9 C2 C3 C4 176.93(14) . . . . ?
C9 C2 C3 C10 0.1(2) . . . . ?
C10 C3 C4 Rh1 -122.34(16) . . . . ?
C10 C3 C4 C5 176.18(15) . . . . ?
C10 C3 C4 C11 -0.6(3) . . . . ?
C11 C4 C5 Rh1 -122.28(16) . . . . ?
C11 C4 C5 C1 179.37(15) . . . . ?
C11 C4 C5 C12 0.5(3) . . . . ?

_shelx_res_file                  
;
TITL testt1 in P1
CELL 0.71073 8.2993 8.9088 9.3961 102.3346 106.6075 94.5603
ZERR 1 0.0002 0.0002 0.0002 0.0011 0.0011 0.0011
LATT 1
SFAC C H Cl Rh
UNIT 24 38 4 2

L.S. 4 0 0
PLAN  5
TEMP -173(2)
MORE -1
BOND $H
CONF
fmap 2 53
acta 52
REM <olex2.extras>
REM <HklSrc "%.\\testt1.hkl">
REM </olex2.extras>

WGHT    0.018400    0.380400
FVAR       0.22187
RH1   4    0.198655    0.091353    0.153044    11.00000    0.00770    0.00832 =
         0.00774    0.00144    0.00217    0.00086
CL1   3   -0.102277    0.024329    0.125290    11.00000    0.00905    0.01539 =
         0.00923    0.00085    0.00340    0.00036
CL2   3    0.251941   -0.155132    0.205933    11.00000    0.01505    0.01094 =
         0.01558    0.00424    0.00279    0.00241
C1    1    0.315932    0.254998    0.366482    11.00000    0.01066    0.00950 =
         0.00993    0.00047    0.00226   -0.00099
C2    1    0.202888    0.329714    0.263609    11.00000    0.01211    0.00844 =
         0.01234    0.00057    0.00385    0.00059
C3    1    0.257091    0.322981    0.131680    11.00000    0.01097    0.00804 =
         0.01250    0.00150    0.00333   -0.00092
C4    1    0.408008    0.247768    0.152218    11.00000    0.01000    0.00905 =
         0.01186    0.00148    0.00306   -0.00130
C5    1    0.446400    0.210541    0.297847    11.00000    0.01019    0.00937 =
         0.01172    0.00154    0.00168   -0.00096
C6    1    0.318923    0.241812    0.524559    11.00000    0.01536    0.01435 =
         0.00986    0.00287    0.00303   -0.00055
AFIX  13
H6    2    0.408153    0.176216    0.557311    11.00000   -1.20000
AFIX   0
C7    1    0.378481    0.401816    0.636021    11.00000    0.04667    0.02085 =
         0.01304   -0.00260    0.01073   -0.01164
AFIX 137
H7A   2    0.484878    0.448135    0.626575    11.00000   -1.50000
H7B   2    0.397357    0.391375    0.741059    11.00000   -1.50000
H7C   2    0.291467    0.468722    0.612034    11.00000   -1.50000
AFIX   0
C8    1    0.153997    0.161625    0.532901    11.00000    0.01922    0.02732 =
         0.01690    0.00862    0.00487   -0.00491
AFIX 137
H8A   2    0.065333    0.227665    0.512677    11.00000   -1.50000
H8B   2    0.172076    0.143754    0.635305    11.00000   -1.50000
H8C   2    0.118462    0.061860    0.456089    11.00000   -1.50000
AFIX   0
C9    1    0.055049    0.407050    0.285862    11.00000    0.01852    0.01590 =
         0.02010    0.00517    0.00980    0.00787
AFIX 137
H9A   2   -0.040105    0.376865    0.190260    11.00000   -1.50000
H9B   2    0.088169    0.520110    0.314442    11.00000   -1.50000
H9C   2    0.020351    0.374775    0.367445    11.00000   -1.50000
AFIX   0
C10   1    0.178547    0.389391   -0.000079    11.00000    0.01614    0.01571 =
         0.01582    0.00734    0.00528    0.00465
AFIX 137
H10A  2    0.222233    0.348912   -0.084935    11.00000   -1.50000
H10B  2    0.207005    0.502914    0.031535    11.00000   -1.50000
H10C  2    0.054751    0.360023   -0.033488    11.00000   -1.50000
AFIX   0
C11   1    0.508342    0.223692    0.042691    11.00000    0.01353    0.01501 =
         0.01714    0.00324    0.00813    0.00190
AFIX 137
H11A  2    0.583337    0.146653    0.065936    11.00000   -1.50000
H11B  2    0.576955    0.322257    0.052360    11.00000   -1.50000
H11C  2    0.430691    0.186340   -0.062222    11.00000   -1.50000
AFIX   0
C12   1    0.597990    0.140523    0.367134    11.00000    0.01206    0.01838 =
         0.01631    0.00635    0.00213    0.00352
AFIX 137
H12A  2    0.572181    0.082381    0.437465    11.00000   -1.50000
H12B  2    0.694372    0.223168    0.423640    11.00000   -1.50000
H12C  2    0.626991    0.070027    0.285810    11.00000   -1.50000
AFIX   0
HKLF 4

REM  testt1 in P1
REM R1 =  0.0163 for    2936 Fo > 4sig(Fo)  and  0.0176 for all    3074 data
REM    142 parameters refined using      0 restraints

END

WGHT      0.0184      0.3805

REM Highest difference peak  0.444,  deepest hole -0.479,  1-sigma level  0.069
Q1    1   0.2269  0.3383  0.1981  11.00000  0.05    0.44
Q2    1   0.3390  0.2943  0.1409  11.00000  0.05    0.42
Q3    1   0.4451  0.2278  0.0862  11.00000  0.05    0.41
Q4    1   0.2339  0.2195  0.5291  11.00000  0.05    0.40
Q5    1   0.4215  0.2212  0.2185  11.00000  0.05    0.40
;
_shelx_res_checksum              56254
_olex2_submission_special_instructions 'No special instructions were received'
####################################################################### 
# 
# This file contains crystal structure data downloaded from the 
# Cambridge Structural Database (CSD) hosted by the Cambridge 
# Crystallographic Data Centre (CCDC).
# 
# Full information about CCDC data access policies and citation 
# guidelines are available at http://www.ccdc.cam.ac.uk/access/V1 
# 
# Audit and citation data items may have been added by the CCDC. 
# Please retain this information to preserve the provenance of 
# this file and to allow appropriate attribution of the data. 
# 
#######################################################################

data_testt1
_database_code_depnum_ccdc_archive 'CCDC 1441686'
_audit_update_record             
;
2015-12-10 deposited with the CCDC.
2016-02-19 downloaded from the CCDC.
;
_audit_creation_date             2015-04-24
_audit_creation_method           
;
Olex2 1.2
(compiled 2015.01.26 svn.r3150 for OlexSys, GUI svn.r4998)
;
_shelxl_version_number           2013-4
_chemical_name_common            ?
_chemical_name_systematic        
;
 ?
;
_chemical_formula_moiety         'C10 H5 I O2'
_chemical_formula_sum            'C10 H5 I O2'
_chemical_formula_weight         284.04
_chemical_melting_point          ?
loop_
_atom_type_symbol
_atom_type_description
_atom_type_scat_dispersion_real
_atom_type_scat_dispersion_imag
_atom_type_scat_source
C C 0.0033 0.0016 'International Tables Vol C Tables 4.2.6.8 and 6.1.1.4'
H H 0.0000 0.0000 'International Tables Vol C Tables 4.2.6.8 and 6.1.1.4'
I I -0.4742 1.8119 'International Tables Vol C Tables 4.2.6.8 and 6.1.1.4'
O O 0.0106 0.0060 'International Tables Vol C Tables 4.2.6.8 and 6.1.1.4'

_shelx_space_group_comment       
;
The symmetry employed for this shelxl refinement is uniquely defined
by the following loop, which should always be used as a source of
symmetry information in preference to the above space-group names.
They are only intended as comments.
;
_space_group_crystal_system      triclinic
_space_group_IT_number           2
_space_group_name_H-M_alt        'P -1'
_space_group_name_Hall           '-P 1'
loop_
_space_group_symop_operation_xyz
'x, y, z'
'-x, -y, -z'

_cell_length_a                   7.7536(3)
_cell_length_b                   8.2731(3)
_cell_length_c                   14.2858(5)
_cell_angle_alpha                73.2168(12)
_cell_angle_beta                 78.2230(15)
_cell_angle_gamma                85.3390(8)
_cell_volume                     858.64(5)
_cell_formula_units_Z            4
_cell_measurement_reflns_used    9940
_cell_measurement_temperature    100(2)
_cell_measurement_theta_max      27.94
_cell_measurement_theta_min      2.57
_shelx_estimated_absorpt_T_max   ?
_shelx_estimated_absorpt_T_min   ?
_exptl_absorpt_coefficient_mu    3.686
_exptl_absorpt_correction_T_max  0.7456
_exptl_absorpt_correction_T_min  0.4603
_exptl_absorpt_correction_type   multi-scan
_exptl_absorpt_process_details   
;
SADABS-2014/4 (Bruker,2014/4) was used for absorption correction.
wR2(int) was 0.0937 before and 0.0295 after correction.
The Ratio of minimum to maximum transmission is 0.6174.
The \l/2 correction factor is 0.00150.
;
_exptl_crystal_colour            red
_exptl_crystal_colour_primary    red
_exptl_crystal_density_diffrn    2.197
_exptl_crystal_density_meas      ?
_exptl_crystal_density_method    ?
_exptl_crystal_description       plate
_exptl_crystal_F_000             536
_exptl_crystal_size_max          0.59
_exptl_crystal_size_mid          0.55
_exptl_crystal_size_min          0.21
_exptl_special_details           
;
 ?
;
_exptl_transmission_factor_max   ?
_exptl_transmission_factor_min   ?
_diffrn_reflns_av_R_equivalents  0.0170
_diffrn_reflns_av_unetI/netI     0.0142
_diffrn_reflns_Laue_measured_fraction_full 0.999
_diffrn_reflns_Laue_measured_fraction_max 0.998
_diffrn_reflns_limit_h_max       10
_diffrn_reflns_limit_h_min       -6
_diffrn_reflns_limit_k_max       10
_diffrn_reflns_limit_k_min       -10
_diffrn_reflns_limit_l_max       18
_diffrn_reflns_limit_l_min       -18
_diffrn_reflns_number            15397
_diffrn_reflns_point_group_measured_fraction_full 0.999
_diffrn_reflns_point_group_measured_fraction_max 0.998
_diffrn_reflns_theta_full        26.000
_diffrn_reflns_theta_max         27.937
_diffrn_reflns_theta_min         1.516
_diffrn_ambient_temperature      100(2)
_diffrn_detector                 'Bruker area detector'
_diffrn_detector_area_resol_mean ?
_diffrn_detector_type            'CCD area detector'
_diffrn_measured_fraction_theta_full 0.999
_diffrn_measured_fraction_theta_max 0.998
_diffrn_measurement_device       'Bruker Apex II kappa CCDC area detector'
_diffrn_measurement_device_type  'Bruker Apex II kappa CCDC area detector'
_diffrn_measurement_method       '\f and \w scans'
_diffrn_radiation_monochromator  graphite
_diffrn_radiation_type           MoK\a
_diffrn_radiation_wavelength     0.71073
_diffrn_source                   'fine-focus sealed tube'
_diffrn_standards_number         0
_reflns_Friedel_coverage         0.000
_reflns_Friedel_fraction_full    .
_reflns_Friedel_fraction_max     .
_reflns_number_gt                4005
_reflns_number_total             4116
_reflns_special_details          
;
 Reflections were merged by SHELXL according to the crystal
 class for the calculation of statistics and refinement.
 
 _reflns_Friedel_fraction is defined as the number of unique
 Friedel pairs measured divided by the number that would be
 possible theoretically, ignoring centric projections and
 systematic absences.
;
_reflns_threshold_expression     'I > 2\s(I)'
_computing_cell_refinement       'SAINT v8.34A (Bruker, 2013)'
_computing_data_collection       ?
_computing_data_reduction        'SAINT v8.34A (Bruker, 2013)'
_computing_molecular_graphics    'Olex2 (Dolomanov et al., 2009)'
_computing_publication_material  'Olex2 (Dolomanov et al., 2009)'
_computing_structure_refinement  'ShelXL (Sheldrick, 2008)'
_computing_structure_solution    
;
Superflip (Palatinus & Chapuis, 2007;Palatinus & van der Lee, 2008;
Palatinus et al., 2012)
;
_refine_diff_density_max         0.559
_refine_diff_density_min         -0.515
_refine_diff_density_rms         0.084
_refine_ls_extinction_coef       .
_refine_ls_extinction_method     none
_refine_ls_goodness_of_fit_ref   1.163
_refine_ls_hydrogen_treatment    constr
_refine_ls_matrix_type           full
_refine_ls_number_parameters     235
_refine_ls_number_reflns         4116
_refine_ls_number_restraints     0
_refine_ls_R_factor_all          0.0164
_refine_ls_R_factor_gt           0.0159
_refine_ls_restrained_S_all      1.163
_refine_ls_shift/su_max          0.003
_refine_ls_shift/su_mean         0.000
_refine_ls_structure_factor_coef Fsqd
_refine_ls_weighting_details     
'w=1/[\s^2^(Fo^2^)+(0.0138P)^2^+1.0908P] where P=(Fo^2^+2Fc^2^)/3'
_refine_ls_weighting_scheme      calc
_refine_ls_wR_factor_gt          0.0403
_refine_ls_wR_factor_ref         0.0407
_refine_special_details          
;
 ?
;
_olex2_refinement_description    
;
1. Fixed Uiso
 At 1.2 times of:
  All C(H) groups
2.a Aromatic/amide H refined with riding coordinates:
 C2(H2), C3(H3), C4(H4), C8(H8), C9(H9), C12(H12), C13(H13), C14(H14),
 C18(H18), C19(H19)
;
_atom_sites_solution_hydrogens   geom
_atom_sites_solution_primary     iterative
_atom_sites_solution_secondary   ?
loop_
_atom_site_label
_atom_site_type_symbol
_atom_site_fract_x
_atom_site_fract_y
_atom_site_fract_z
_atom_site_U_iso_or_equiv
_atom_site_adp_type
_atom_site_occupancy
_atom_site_site_symmetry_order
_atom_site_calc_flag
_atom_site_refinement_flags_posn
_atom_site_refinement_flags_adp
_atom_site_refinement_flags_occupancy
_atom_site_disorder_assembly
_atom_site_disorder_group
I1 I 0.28259(2) 0.14987(2) 0.61460(2) 0.01555(4) Uani 1 1 d . . . . .
O1 O 0.0956(2) 0.48056(19) 0.63548(11) 0.0225(3) Uani 1 1 d . . . . .
O2 O 0.26496(19) 0.91319(18) 0.28018(11) 0.0171(3) Uani 1 1 d . . . . .
C1 C 0.3226(2) 0.3450(2) 0.48072(14) 0.0138(3) Uani 1 1 d . . . . .
C2 C 0.4179(3) 0.2978(3) 0.39870(15) 0.0168(4) Uani 1 1 d . . . . .
H2 H 0.4580 0.1841 0.4060 0.020 Uiso 1 1 calc R . . . .
C3 C 0.4549(3) 0.4162(3) 0.30599(15) 0.0182(4) Uani 1 1 d . . . . .
H3 H 0.5197 0.3830 0.2502 0.022 Uiso 1 1 calc R . . . .
C4 C 0.3972(3) 0.5822(3) 0.29510(15) 0.0164(4) Uani 1 1 d . . . . .
H4 H 0.4206 0.6626 0.2316 0.020 Uiso 1 1 calc R . . . .
C5 C 0.3051(2) 0.6312(2) 0.37709(14) 0.0132(3) Uani 1 1 d . . . . .
C6 C 0.2655(2) 0.5131(2) 0.47175(14) 0.0121(3) Uani 1 1 d . . . . .
C7 C 0.1663(2) 0.5742(2) 0.55712(14) 0.0142(4) Uani 1 1 d . . . . .
C8 C 0.1509(3) 0.7594(3) 0.54252(15) 0.0178(4) Uani 1 1 d . . . . .
H8 H 0.1140 0.8008 0.5991 0.021 Uiso 1 1 calc R . . . .
C9 C 0.1869(3) 0.8696(3) 0.45269(16) 0.0178(4) Uani 1 1 d . . . . .
H9 H 0.1701 0.9870 0.4465 0.021 Uiso 1 1 calc R . . . .
C10 C 0.2521(2) 0.8128(2) 0.36297(15) 0.0139(3) Uani 1 1 d . . . . .
I2 I 0.58579(2) 0.07870(2) 0.13222(2) 0.01356(4) Uani 1 1 d . . . . .
O3 O 0.8543(2) 0.1976(2) 0.22547(11) 0.0221(3) Uani 1 1 d . . . . .
O4 O 1.38248(19) 0.4164(2) -0.07882(11) 0.0197(3) Uani 1 1 d . . . . .
C11 C 0.8143(2) 0.1705(2) 0.02956(14) 0.0117(3) Uani 1 1 d . . . . .
C12 C 0.8174(3) 0.1594(2) -0.06630(15) 0.0145(4) Uani 1 1 d . . . . .
H12 H 0.7205 0.1123 -0.0797 0.017 Uiso 1 1 calc R . . . .
C13 C 0.9601(3) 0.2162(2) -0.14231(15) 0.0153(4) Uani 1 1 d . . . . .
H13 H 0.9607 0.2079 -0.2073 0.018 Uiso 1 1 calc R . . . .
C14 C 1.1018(2) 0.2852(2) -0.12320(14) 0.0137(3) Uani 1 1 d . . . . .
H14 H 1.1997 0.3243 -0.1751 0.016 Uiso 1 1 calc R . . . .
C15 C 1.1003(2) 0.2970(2) -0.02813(14) 0.0114(3) Uani 1 1 d . . . . .
C16 C 0.9565(2) 0.2400(2) 0.05077(14) 0.0109(3) Uani 1 1 d . . . . .
C17 C 0.9644(2) 0.2559(2) 0.15159(14) 0.0132(3) Uani 1 1 d . . . . .
C18 C 1.1142(2) 0.3466(2) 0.16081(15) 0.0145(4) Uani 1 1 d . . . . .
H18 H 1.1139 0.3677 0.2228 0.017 Uiso 1 1 calc R . . . .
C19 C 1.2494(2) 0.4002(2) 0.08619(15) 0.0141(4) Uani 1 1 d . . . . .
H19 H 1.3432 0.4560 0.0966 0.017 Uiso 1 1 calc R . . . .
C20 C 1.2553(2) 0.3741(2) -0.01178(14) 0.0131(3) Uani 1 1 d . . . . .

loop_
_atom_site_aniso_label
_atom_site_aniso_U_11
_atom_site_aniso_U_22
_atom_site_aniso_U_33
_atom_site_aniso_U_23
_atom_site_aniso_U_13
_atom_site_aniso_U_12
I1 0.01924(7) 0.01371(6) 0.01189(7) -0.00095(5) -0.00223(5) -0.00155(4)
O1 0.0291(8) 0.0204(7) 0.0128(7) -0.0022(6) 0.0047(6) -0.0010(6)
O2 0.0173(7) 0.0176(7) 0.0134(7) 0.0004(5) -0.0020(5) -0.0033(5)
C1 0.0138(8) 0.0158(9) 0.0111(8) -0.0017(7) -0.0025(7) -0.0035(7)
C2 0.0185(9) 0.0164(9) 0.0157(9) -0.0059(7) -0.0017(7) 0.0001(7)
C3 0.0194(9) 0.0222(10) 0.0126(9) -0.0064(8) 0.0004(7) -0.0003(8)
C4 0.0171(9) 0.0194(9) 0.0115(9) -0.0030(7) -0.0009(7) -0.0024(7)
C5 0.0115(8) 0.0162(9) 0.0118(9) -0.0031(7) -0.0021(7) -0.0032(7)
C6 0.0108(8) 0.0153(8) 0.0108(8) -0.0038(7) -0.0019(7) -0.0036(6)
C7 0.0134(8) 0.0180(9) 0.0118(9) -0.0046(7) -0.0028(7) -0.0010(7)
C8 0.0212(9) 0.0184(9) 0.0145(9) -0.0073(7) -0.0007(8) -0.0008(7)
C9 0.0207(9) 0.0160(9) 0.0170(10) -0.0056(7) -0.0024(8) -0.0006(7)
C10 0.0108(8) 0.0169(9) 0.0136(9) -0.0032(7) -0.0020(7) -0.0031(7)
I2 0.01066(6) 0.01543(6) 0.01295(6) -0.00189(5) -0.00077(4) -0.00240(4)
O3 0.0205(7) 0.0324(8) 0.0128(7) -0.0050(6) 0.0008(6) -0.0118(6)
O4 0.0154(7) 0.0277(8) 0.0146(7) -0.0049(6) 0.0021(5) -0.0087(6)
C11 0.0106(8) 0.0109(8) 0.0120(8) -0.0015(6) -0.0004(7) -0.0011(6)
C12 0.0145(8) 0.0154(9) 0.0149(9) -0.0048(7) -0.0048(7) -0.0015(7)
C13 0.0189(9) 0.0169(9) 0.0113(9) -0.0055(7) -0.0030(7) -0.0007(7)
C14 0.0134(8) 0.0140(8) 0.0117(9) -0.0024(7) 0.0000(7) -0.0005(7)
C15 0.0102(8) 0.0099(8) 0.0129(9) -0.0020(6) -0.0015(7) 0.0006(6)
C16 0.0108(8) 0.0112(8) 0.0103(8) -0.0027(6) -0.0021(7) 0.0005(6)
C17 0.0126(8) 0.0148(8) 0.0119(9) -0.0037(7) -0.0020(7) -0.0001(7)
C18 0.0139(8) 0.0187(9) 0.0124(9) -0.0058(7) -0.0039(7) -0.0010(7)
C19 0.0119(8) 0.0149(8) 0.0160(9) -0.0040(7) -0.0039(7) -0.0011(7)
C20 0.0126(8) 0.0120(8) 0.0136(9) -0.0014(7) -0.0030(7) -0.0001(6)

_geom_special_details            
;
 All esds (except the esd in the dihedral angle between two l.s. planes)
 are estimated using the full covariance matrix.  The cell esds are taken
 into account individually in the estimation of esds in distances, angles
 and torsion angles; correlations between esds in cell parameters are only
 used when they are defined by crystal symmetry.  An approximate (isotropic)
 treatment of cell esds is used for estimating esds involving l.s. planes.
;
loop_
_geom_bond_atom_site_label_1
_geom_bond_atom_site_label_2
_geom_bond_distance
_geom_bond_site_symmetry_2
_geom_bond_publ_flag
I1 C1 2.1017(19) . ?
O1 C7 1.213(2) . ?
O2 C10 1.223(2) . ?
C1 C2 1.391(3) . ?
C1 C6 1.402(3) . ?
C2 H2 0.9500 . ?
C2 C3 1.392(3) . ?
C3 H3 0.9500 . ?
C3 C4 1.384(3) . ?
C4 H4 0.9500 . ?
C4 C5 1.390(3) . ?
C5 C6 1.412(3) . ?
C5 C10 1.492(3) . ?
C6 C7 1.498(3) . ?
C7 C8 1.484(3) . ?
C8 H8 0.9500 . ?
C8 C9 1.332(3) . ?
C9 H9 0.9500 . ?
C9 C10 1.471(3) . ?
I2 C11 2.0934(18) . ?
O3 C17 1.217(2) . ?
O4 C20 1.220(2) . ?
C11 C12 1.394(3) . ?
C11 C16 1.406(2) . ?
C12 H12 0.9500 . ?
C12 C13 1.387(3) . ?
C13 H13 0.9500 . ?
C13 C14 1.387(3) . ?
C14 H14 0.9500 . ?
C14 C15 1.387(3) . ?
C15 C16 1.415(3) . ?
C15 C20 1.494(3) . ?
C16 C17 1.497(3) . ?
C17 C18 1.480(3) . ?
C18 H18 0.9500 . ?
C18 C19 1.334(3) . ?
C19 H19 0.9500 . ?
C19 C20 1.468(3) . ?

loop_
_geom_angle_atom_site_label_1
_geom_angle_atom_site_label_2
_geom_angle_atom_site_label_3
_geom_angle
_geom_angle_site_symmetry_1
_geom_angle_site_symmetry_3
_geom_angle_publ_flag
C2 C1 I1 114.95(14) . . ?
C2 C1 C6 120.57(18) . . ?
C6 C1 I1 124.44(14) . . ?
C1 C2 H2 119.8 . . ?
C1 C2 C3 120.45(18) . . ?
C3 C2 H2 119.8 . . ?
C2 C3 H3 120.0 . . ?
C4 C3 C2 119.94(19) . . ?
C4 C3 H3 120.0 . . ?
C3 C4 H4 120.0 . . ?
C3 C4 C5 119.99(19) . . ?
C5 C4 H4 120.0 . . ?
C4 C5 C6 121.01(18) . . ?
C4 C5 C10 118.24(17) . . ?
C6 C5 C10 120.74(17) . . ?
C1 C6 C5 118.03(17) . . ?
C1 C6 C7 123.62(17) . . ?
C5 C6 C7 118.35(17) . . ?
O1 C7 C6 123.39(18) . . ?
O1 C7 C8 119.17(18) . . ?
C8 C7 C6 117.42(17) . . ?
C7 C8 H8 118.9 . . ?
C9 C8 C7 122.21(19) . . ?
C9 C8 H8 118.9 . . ?
C8 C9 H9 119.4 . . ?
C8 C9 C10 121.23(19) . . ?
C10 C9 H9 119.4 . . ?
O2 C10 C5 121.85(18) . . ?
O2 C10 C9 120.45(18) . . ?
C9 C10 C5 117.68(17) . . ?
C12 C11 I2 114.40(13) . . ?
C12 C11 C16 120.36(17) . . ?
C16 C11 I2 125.24(14) . . ?
C11 C12 H12 119.6 . . ?
C13 C12 C11 120.85(17) . . ?
C13 C12 H12 119.6 . . ?
C12 C13 H13 120.1 . . ?
C14 C13 C12 119.85(18) . . ?
C14 C13 H13 120.1 . . ?
C13 C14 H14 120.1 . . ?
C13 C14 C15 119.85(18) . . ?
C15 C14 H14 120.1 . . ?
C14 C15 C16 121.48(17) . . ?
C14 C15 C20 117.72(17) . . ?
C16 C15 C20 120.79(17) . . ?
C11 C16 C15 117.61(17) . . ?
C11 C16 C17 123.85(17) . . ?
C15 C16 C17 118.54(16) . . ?
O3 C17 C16 123.07(17) . . ?
O3 C17 C18 119.06(18) . . ?
C18 C17 C16 117.88(16) . . ?
C17 C18 H18 118.5 . . ?
C19 C18 C17 123.05(18) . . ?
C19 C18 H18 118.5 . . ?
C18 C19 H19 119.5 . . ?
C18 C19 C20 120.92(17) . . ?
C20 C19 H19 119.5 . . ?
O4 C20 C15 120.65(18) . . ?
O4 C20 C19 120.97(17) . . ?
C19 C20 C15 118.37(16) . . ?

loop_
_geom_torsion_atom_site_label_1
_geom_torsion_atom_site_label_2
_geom_torsion_atom_site_label_3
_geom_torsion_atom_site_label_4
_geom_torsion
_geom_torsion_site_symmetry_1
_geom_torsion_site_symmetry_2
_geom_torsion_site_symmetry_3
_geom_torsion_site_symmetry_4
_geom_torsion_publ_flag
I1 C1 C2 C3 -179.27(15) . . . . ?
I1 C1 C6 C5 178.80(13) . . . . ?
I1 C1 C6 C7 -0.7(3) . . . . ?
O1 C7 C8 C9 -163.5(2) . . . . ?
C1 C2 C3 C4 0.2(3) . . . . ?
C1 C6 C7 O1 -15.7(3) . . . . ?
C1 C6 C7 C8 166.08(18) . . . . ?
C2 C1 C6 C5 1.0(3) . . . . ?
C2 C1 C6 C7 -178.46(18) . . . . ?
C2 C3 C4 C5 1.1(3) . . . . ?
C3 C4 C5 C6 -1.4(3) . . . . ?
C3 C4 C5 C10 177.37(18) . . . . ?
C4 C5 C6 C1 0.3(3) . . . . ?
C4 C5 C6 C7 179.82(17) . . . . ?
C4 C5 C10 O2 10.6(3) . . . . ?
C4 C5 C10 C9 -168.09(18) . . . . ?
C5 C6 C7 O1 164.76(19) . . . . ?
C5 C6 C7 C8 -13.4(3) . . . . ?
C6 C1 C2 C3 -1.3(3) . . . . ?
C6 C5 C10 O2 -170.69(18) . . . . ?
C6 C5 C10 C9 10.7(3) . . . . ?
C6 C7 C8 C9 14.7(3) . . . . ?
C7 C8 C9 C10 -2.8(3) . . . . ?
C8 C9 C10 O2 171.4(2) . . . . ?
C8 C9 C10 C5 -10.0(3) . . . . ?
C10 C5 C6 C1 -178.43(17) . . . . ?
C10 C5 C6 C7 1.1(3) . . . . ?
I2 C11 C12 C13 179.63(15) . . . . ?
I2 C11 C16 C15 -179.58(13) . . . . ?
I2 C11 C16 C17 0.9(3) . . . . ?
O3 C17 C18 C19 173.3(2) . . . . ?
C11 C12 C13 C14 -0.1(3) . . . . ?
C11 C16 C17 O3 5.9(3) . . . . ?
C11 C16 C17 C18 -174.17(17) . . . . ?
C12 C11 C16 C15 -0.1(3) . . . . ?
C12 C11 C16 C17 -179.65(17) . . . . ?
C12 C13 C14 C15 0.0(3) . . . . ?
C13 C14 C15 C16 0.0(3) . . . . ?
C13 C14 C15 C20 -179.30(17) . . . . ?
C14 C15 C16 C11 0.1(3) . . . . ?
C14 C15 C16 C17 179.66(17) . . . . ?
C14 C15 C20 O4 -3.9(3) . . . . ?
C14 C15 C20 C19 175.09(17) . . . . ?
C15 C16 C17 O3 -173.61(19) . . . . ?
C15 C16 C17 C18 6.3(2) . . . . ?
C16 C11 C12 C13 0.1(3) . . . . ?
C16 C15 C20 O4 176.79(18) . . . . ?
C16 C15 C20 C19 -4.2(3) . . . . ?
C16 C17 C18 C19 -6.5(3) . . . . ?
C17 C18 C19 C20 1.2(3) . . . . ?
C18 C19 C20 O4 -176.76(19) . . . . ?
C18 C19 C20 C15 4.2(3) . . . . ?
C20 C15 C16 C11 179.31(16) . . . . ?
C20 C15 C16 C17 -1.1(3) . . . . ?

_shelx_res_file                  
;
TITL testt1 in P-1
CELL 0.71073 7.75362 8.27308 14.28584 73.2168 78.223 85.339
ZERR 4 0.00025 0.00025 0.00047 0.0012 0.0015 0.0008
LATT 1
SFAC C H I O
UNIT 40 20 4 8

L.S. 4 0 0
PLAN  5
TEMP -173(2)
fmap 2 53
MORE -1
BOND $H
ACTA 52
CONF
REM <olex2.extras>
REM <HklSrc "%.\\testt1.hkl">
REM </olex2.extras>

WGHT    0.013800    1.090800
FVAR       0.16024
I1    3    0.282589    0.149867    0.614595    11.00000    0.01924    0.01371 =
         0.01189   -0.00095   -0.00223   -0.00155
O1    4    0.095569    0.480564    0.635485    11.00000    0.02913    0.02039 =
         0.01281   -0.00222    0.00470   -0.00102
O2    4    0.264957    0.913187    0.280178    11.00000    0.01733    0.01756 =
         0.01340    0.00042   -0.00205   -0.00330
C1    1    0.322640    0.345043    0.480721    11.00000    0.01377    0.01577 =
         0.01108   -0.00174   -0.00246   -0.00346
C2    1    0.417931    0.297838    0.398704    11.00000    0.01848    0.01643 =
         0.01573   -0.00595   -0.00166    0.00009
AFIX  43
H2    2    0.458021    0.184055    0.406035    11.00000   -1.20000
AFIX   0
C3    1    0.454927    0.416170    0.305987    11.00000    0.01937    0.02221 =
         0.01256   -0.00643    0.00037   -0.00035
AFIX  43
H3    2    0.519722    0.383036    0.250224    11.00000   -1.20000
AFIX   0
C4    1    0.397234    0.582165    0.295099    11.00000    0.01713    0.01942 =
         0.01145   -0.00303   -0.00094   -0.00237
AFIX  43
H4    2    0.420607    0.662611    0.231601    11.00000   -1.20000
AFIX   0
C5    1    0.305082    0.631156    0.377090    11.00000    0.01154    0.01615 =
         0.01180   -0.00311   -0.00211   -0.00323
C6    1    0.265517    0.513074    0.471755    11.00000    0.01083    0.01530 =
         0.01075   -0.00385   -0.00185   -0.00359
C7    1    0.166292    0.574172    0.557119    11.00000    0.01344    0.01801 =
         0.01183   -0.00461   -0.00276   -0.00102
C8    1    0.150852    0.759369    0.542517    11.00000    0.02122    0.01839 =
         0.01448   -0.00734   -0.00069   -0.00081
AFIX  43
H8    2    0.114035    0.800783    0.599115    11.00000   -1.20000
AFIX   0
C9    1    0.186886    0.869559    0.452688    11.00000    0.02066    0.01598 =
         0.01696   -0.00558   -0.00240   -0.00064
AFIX  43
H9    2    0.170116    0.986956    0.446477    11.00000   -1.20000
AFIX   0
C10   1    0.252138    0.812834    0.362974    11.00000    0.01080    0.01689 =
         0.01361   -0.00319   -0.00202   -0.00307

I2    3    0.585795    0.078702    0.132225    11.00000    0.01066    0.01543 =
         0.01295   -0.00189   -0.00077   -0.00240
O3    4    0.854256    0.197558    0.225469    11.00000    0.02050    0.03243 =
         0.01281   -0.00498    0.00081   -0.01175
O4    4    1.382479    0.416429   -0.078816    11.00000    0.01542    0.02772 =
         0.01456   -0.00495    0.00209   -0.00873
C11   1    0.814345    0.170473    0.029561    11.00000    0.01056    0.01085 =
         0.01204   -0.00153   -0.00044   -0.00110
C12   1    0.817409    0.159383   -0.066305    11.00000    0.01449    0.01544 =
         0.01494   -0.00483   -0.00481   -0.00147
AFIX  43
H12   2    0.720522    0.112288   -0.079734    11.00000   -1.20000
AFIX   0
C13   1    0.960055    0.216208   -0.142305    11.00000    0.01889    0.01690 =
         0.01134   -0.00547   -0.00304   -0.00070
AFIX  43
H13   2    0.960671    0.207889   -0.207322    11.00000   -1.20000
AFIX   0
C14   1    1.101793    0.285200   -0.123195    11.00000    0.01343    0.01398 =
         0.01173   -0.00236    0.00005   -0.00050
AFIX  43
H14   2    1.199714    0.324310   -0.175098    11.00000   -1.20000
AFIX   0
C15   1    1.100300    0.296987   -0.028133    11.00000    0.01018    0.00986 =
         0.01295   -0.00202   -0.00145    0.00059
C16   1    0.956500    0.240031    0.050773    11.00000    0.01084    0.01119 =
         0.01033   -0.00268   -0.00214    0.00047
C17   1    0.964447    0.255855    0.151587    11.00000    0.01258    0.01480 =
         0.01186   -0.00366   -0.00198   -0.00013
C18   1    1.114160    0.346637    0.160813    11.00000    0.01395    0.01874 =
         0.01238   -0.00579   -0.00390   -0.00101
AFIX  43
H18   2    1.113926    0.367749    0.222770    11.00000   -1.20000
AFIX   0
C19   1    1.249384    0.400180    0.086188    11.00000    0.01187    0.01489 =
         0.01604   -0.00401   -0.00386   -0.00107
AFIX  43
H19   2    1.343202    0.455956    0.096595    11.00000   -1.20000
AFIX   0
C20   1    1.255290    0.374143   -0.011782    11.00000    0.01265    0.01201 =
         0.01356   -0.00144   -0.00299   -0.00006
HKLF 4

REM  testt1 in P-1
REM R1 =  0.0159 for    4005 Fo > 4sig(Fo)  and  0.0164 for all    4116 data
REM    235 parameters refined using      0 restraints

END

WGHT      0.0138      1.0908

REM Highest difference peak  0.559,  deepest hole -0.515,  1-sigma level  0.084
Q1    1   0.5649  0.0622  0.1964  11.00000  0.05    0.56
Q2    1   0.1495  0.6734  0.5439  11.00000  0.05    0.53
Q3    1   0.3059  0.2806  0.5400  11.00000  0.05    0.52
Q4    1   0.2260  0.8405  0.4094  11.00000  0.05    0.47
Q5    1   0.2778  0.7145  0.3704  11.00000  0.05    0.45
;
_shelx_res_checksum              43624
_olex2_submission_special_instructions 'No special instructions were received'
####################################################################### 
# 
# This file contains crystal structure data downloaded from the 
# Cambridge Structural Database (CSD) hosted by the Cambridge 
# Crystallographic Data Centre (CCDC).
# 
# Full information about CCDC data access policies and citation 
# guidelines are available at http://www.ccdc.cam.ac.uk/access/V1 
# 
# Audit and citation data items may have been added by the CCDC. 
# Please retain this information to preserve the provenance of 
# this file and to allow appropriate attribution of the data. 
# 
#######################################################################

data_testm1
_database_code_depnum_ccdc_archive 'CCDC 1441687'
_audit_update_record             
;
2015-12-10 deposited with the CCDC.
2016-02-19 downloaded from the CCDC.
;
_audit_creation_date             2015-08-12
_audit_creation_method           
;
Olex2 1.2
(compiled 2015.01.26 svn.r3150 for OlexSys, GUI svn.r4998)
;
_shelxl_version_number           2013-4
_chemical_name_common            ?
_chemical_name_systematic        
;
 ?
;
_chemical_formula_moiety         'C11 H7 I O3'
_chemical_formula_sum            'C11 H7 I O3'
_chemical_formula_weight         314.07
_chemical_melting_point          ?
loop_
_atom_type_symbol
_atom_type_description
_atom_type_scat_dispersion_real
_atom_type_scat_dispersion_imag
_atom_type_scat_source
C C 0.0033 0.0016 'International Tables Vol C Tables 4.2.6.8 and 6.1.1.4'
H H 0.0000 0.0000 'International Tables Vol C Tables 4.2.6.8 and 6.1.1.4'
I I -0.4742 1.8119 'International Tables Vol C Tables 4.2.6.8 and 6.1.1.4'
O O 0.0106 0.0060 'International Tables Vol C Tables 4.2.6.8 and 6.1.1.4'

_shelx_space_group_comment       
;
The symmetry employed for this shelxl refinement is uniquely defined
by the following loop, which should always be used as a source of
symmetry information in preference to the above space-group names.
They are only intended as comments.
;
_space_group_crystal_system      monoclinic
_space_group_IT_number           14
_space_group_name_H-M_alt        'P 1 21/c 1'
_space_group_name_Hall           '-P 2ybc'
loop_
_space_group_symop_operation_xyz
'x, y, z'
'-x, y+1/2, -z+1/2'
'-x, -y, -z'
'x, -y-1/2, z-1/2'

_cell_length_a                   8.1168(3)
_cell_length_b                   7.9198(2)
_cell_length_c                   15.1553(5)
_cell_angle_alpha                90
_cell_angle_beta                 93.0671(15)
_cell_angle_gamma                90
_cell_volume                     972.84(5)
_cell_formula_units_Z            4
_cell_measurement_reflns_used    6355
_cell_measurement_temperature    100(2)
_cell_measurement_theta_max      27.88
_cell_measurement_theta_min      2.51
_shelx_estimated_absorpt_T_max   ?
_shelx_estimated_absorpt_T_min   ?
_exptl_absorpt_coefficient_mu    3.272
_exptl_absorpt_correction_T_max  0.7456
_exptl_absorpt_correction_T_min  0.6548
_exptl_absorpt_correction_type   multi-scan
_exptl_absorpt_process_details   
;
SADABS-2014/4 (Bruker,2014/4) was used for absorption correction.
wR2(int) was 0.0412 before and 0.0257 after correction.
The Ratio of minimum to maximum transmission is 0.8782.
The \l/2 correction factor is 0.00150.
;
_exptl_crystal_colour            orange
_exptl_crystal_colour_primary    orange
_exptl_crystal_density_diffrn    2.144
_exptl_crystal_density_meas      ?
_exptl_crystal_density_method    ?
_exptl_crystal_description       block
_exptl_crystal_F_000             600
_exptl_crystal_size_max          0.25
_exptl_crystal_size_mid          0.22
_exptl_crystal_size_min          0.22
_exptl_special_details           
;
 ?
;
_exptl_transmission_factor_max   ?
_exptl_transmission_factor_min   ?
_diffrn_reflns_av_R_equivalents  0.0153
_diffrn_reflns_av_unetI/netI     0.0139
_diffrn_reflns_Laue_measured_fraction_full 1.000
_diffrn_reflns_Laue_measured_fraction_max 0.997
_diffrn_reflns_limit_h_max       10
_diffrn_reflns_limit_h_min       -9
_diffrn_reflns_limit_k_max       10
_diffrn_reflns_limit_k_min       -9
_diffrn_reflns_limit_l_max       19
_diffrn_reflns_limit_l_min       -19
_diffrn_reflns_number            8582
_diffrn_reflns_point_group_measured_fraction_full 1.000
_diffrn_reflns_point_group_measured_fraction_max 0.997
_diffrn_reflns_theta_full        26.000
_diffrn_reflns_theta_max         27.893
_diffrn_reflns_theta_min         2.513
_diffrn_ambient_temperature      100(2)
_diffrn_detector                 'Bruker area detector'
_diffrn_detector_area_resol_mean ?
_diffrn_detector_type            'CCD area detector'
_diffrn_measured_fraction_theta_full 1.000
_diffrn_measured_fraction_theta_max 0.997
_diffrn_measurement_device       'Bruker Apex II kappa CCD area detector'
_diffrn_measurement_device_type  'Bruker Apex II kappa CCD area detector'
_diffrn_measurement_method       '\f and \w scans'
_diffrn_radiation_monochromator  graphite
_diffrn_radiation_type           MoK\a
_diffrn_radiation_wavelength     0.71073
_diffrn_source                   'fine-focus sealed tube'
_diffrn_standards_number         0
_reflns_Friedel_coverage         0.000
_reflns_Friedel_fraction_full    .
_reflns_Friedel_fraction_max     .
_reflns_number_gt                2222
_reflns_number_total             2319
_reflns_special_details          
;
 Reflections were merged by SHELXL according to the crystal
 class for the calculation of statistics and refinement.
 
 _reflns_Friedel_fraction is defined as the number of unique
 Friedel pairs measured divided by the number that would be
 possible theoretically, ignoring centric projections and
 systematic absences.
;
_reflns_threshold_expression     'I > 2\s(I)'
_computing_cell_refinement       'SAINT v8.34A (Bruker, 2013)'
_computing_data_collection       ?
_computing_data_reduction        'SAINT v8.34A (Bruker, 2013)'
_computing_molecular_graphics    'Olex2 (Dolomanov et al., 2009)'
_computing_publication_material  'Olex2 (Dolomanov et al., 2009)'
_computing_structure_refinement  'ShelXL (Sheldrick, 2008)'
_computing_structure_solution    
;
Superflip (Palatinus & Chapuis, 2007;Palatinus & van der Lee, 2008;
Palatinus et al., 2012)
;
_refine_diff_density_max         0.480
_refine_diff_density_min         -0.357
_refine_diff_density_rms         0.084
_refine_ls_extinction_coef       .
_refine_ls_extinction_method     none
_refine_ls_goodness_of_fit_ref   1.049
_refine_ls_hydrogen_treatment    constr
_refine_ls_matrix_type           full
_refine_ls_number_parameters     137
_refine_ls_number_reflns         2319
_refine_ls_number_restraints     0
_refine_ls_R_factor_all          0.0145
_refine_ls_R_factor_gt           0.0135
_refine_ls_restrained_S_all      1.049
_refine_ls_shift/su_max          0.001
_refine_ls_shift/su_mean         0.000
_refine_ls_structure_factor_coef Fsqd
_refine_ls_weighting_details     
'w=1/[\s^2^(Fo^2^)+(0.0147P)^2^+0.9053P] where P=(Fo^2^+2Fc^2^)/3'
_refine_ls_weighting_scheme      calc
_refine_ls_wR_factor_gt          0.0331
_refine_ls_wR_factor_ref         0.0335
_refine_special_details          
;
 ?
;
_olex2_refinement_description    
;
1. Fixed Uiso
 At 1.2 times of:
  All C(H) groups
 At 1.5 times of:
  All C(H,H,H) groups
2.a Aromatic/amide H refined with riding coordinates:
 C3(H3), C4(H4), C9(H9), C10(H10)
2.b Idealised Me refined as rotating group:
 C1(H1A,H1B,H1C)
;
_atom_sites_solution_hydrogens   geom
_atom_sites_solution_primary     iterative
_atom_sites_solution_secondary   ?
loop_
_atom_site_label
_atom_site_type_symbol
_atom_site_fract_x
_atom_site_fract_y
_atom_site_fract_z
_atom_site_U_iso_or_equiv
_atom_site_adp_type
_atom_site_occupancy
_atom_site_site_symmetry_order
_atom_site_calc_flag
_atom_site_refinement_flags_posn
_atom_site_refinement_flags_adp
_atom_site_refinement_flags_occupancy
_atom_site_disorder_assembly
_atom_site_disorder_group
I1 I 0.49491(2) 0.29844(2) 0.35534(2) 0.01055(4) Uani 1 1 d . . . . .
O1 O 0.92133(15) -0.01078(15) 0.67180(7) 0.0133(2) Uani 1 1 d . . . . .
O2 O 0.98207(15) -0.27455(15) 0.57486(8) 0.0135(2) Uani 1 1 d . . . . .
O3 O 0.67402(15) -0.01098(16) 0.29512(8) 0.0146(2) Uani 1 1 d . . . . .
C1 C 0.9412(2) 0.0878(2) 0.75124(10) 0.0132(3) Uani 1 1 d . . . . .
H1A H 0.9860 0.1964 0.7376 0.020 Uiso 1 1 calc GR . . . .
H1B H 1.0150 0.0307 0.7929 0.020 Uiso 1 1 calc GR . . . .
H1C H 0.8360 0.1023 0.7763 0.020 Uiso 1 1 calc GR . . . .
C2 C 0.82616(19) 0.0531(2) 0.60416(10) 0.0101(3) Uani 1 1 d . . . . .
C3 C 0.7438(2) 0.2074(2) 0.60918(11) 0.0128(3) Uani 1 1 d . . . . .
H3 H 0.7510 0.2691 0.6614 0.015 Uiso 1 1 calc R . . . .
C4 C 0.6515(2) 0.2687(2) 0.53686(11) 0.0124(3) Uani 1 1 d . . . . .
H4 H 0.5963 0.3710 0.5414 0.015 Uiso 1 1 calc R . . . .
C5 C 0.63943(19) 0.1802(2) 0.45725(10) 0.0103(3) Uani 1 1 d . . . . .
C6 C 0.71730(19) 0.0238(2) 0.45094(10) 0.0089(3) Uani 1 1 d . . . . .
C7 C 0.80927(19) -0.0433(2) 0.52545(10) 0.0088(3) Uani 1 1 d . . . . .
C8 C 0.8822(2) -0.2159(2) 0.51996(11) 0.0097(3) Uani 1 1 d . . . . .
C9 C 0.8280(2) -0.3224(2) 0.44334(11) 0.0131(3) Uani 1 1 d . . . . .
H9 H 0.8518 -0.4373 0.4445 0.016 Uiso 1 1 calc R . . . .
C10 C 0.7456(2) -0.2569(2) 0.37266(11) 0.0137(3) Uani 1 1 d . . . . .
H10 H 0.7114 -0.3274 0.3261 0.016 Uiso 1 1 calc R . . . .
C11 C 0.70801(19) -0.0753(2) 0.36710(10) 0.0100(3) Uani 1 1 d . . . . .

loop_
_atom_site_aniso_label
_atom_site_aniso_U_11
_atom_site_aniso_U_22
_atom_site_aniso_U_33
_atom_site_aniso_U_23
_atom_site_aniso_U_13
_atom_site_aniso_U_12
I1 0.01120(6) 0.00961(6) 0.01068(6) 0.00118(3) -0.00094(4) 0.00161(4)
O1 0.0186(6) 0.0124(6) 0.0085(5) -0.0020(4) -0.0038(4) 0.0032(5)
O2 0.0160(6) 0.0136(6) 0.0106(6) 0.0019(4) -0.0010(5) 0.0028(5)
O3 0.0183(6) 0.0145(6) 0.0105(5) -0.0012(4) -0.0031(4) 0.0028(5)
C1 0.0166(8) 0.0138(8) 0.0090(7) -0.0026(6) -0.0010(6) 0.0004(6)
C2 0.0098(7) 0.0114(7) 0.0092(7) 0.0011(6) 0.0004(6) -0.0012(6)
C3 0.0156(8) 0.0127(8) 0.0099(8) -0.0022(6) 0.0004(6) 0.0002(6)
C4 0.0138(8) 0.0099(7) 0.0133(8) -0.0008(6) 0.0010(6) 0.0025(6)
C5 0.0098(7) 0.0114(8) 0.0095(7) 0.0019(6) -0.0005(6) 0.0000(6)
C6 0.0089(7) 0.0093(7) 0.0084(7) 0.0003(5) 0.0000(5) -0.0020(6)
C7 0.0091(7) 0.0086(7) 0.0086(7) 0.0001(5) 0.0006(5) -0.0009(5)
C8 0.0112(7) 0.0092(7) 0.0091(7) 0.0007(5) 0.0023(6) -0.0012(6)
C9 0.0166(8) 0.0086(7) 0.0141(8) -0.0019(6) -0.0007(6) 0.0004(6)
C10 0.0180(8) 0.0104(8) 0.0126(8) -0.0042(6) -0.0015(6) -0.0001(6)
C11 0.0086(7) 0.0112(8) 0.0102(7) -0.0016(6) -0.0015(5) -0.0007(6)

_geom_special_details            
;
 All esds (except the esd in the dihedral angle between two l.s. planes)
 are estimated using the full covariance matrix.  The cell esds are taken
 into account individually in the estimation of esds in distances, angles
 and torsion angles; correlations between esds in cell parameters are only
 used when they are defined by crystal symmetry.  An approximate (isotropic)
 treatment of cell esds is used for estimating esds involving l.s. planes.
;
loop_
_geom_bond_atom_site_label_1
_geom_bond_atom_site_label_2
_geom_bond_distance
_geom_bond_site_symmetry_2
_geom_bond_publ_flag
I1 C5 2.1080(16) . ?
O1 C1 1.4369(19) . ?
O1 C2 1.3487(19) . ?
O2 C8 1.222(2) . ?
O3 C11 1.222(2) . ?
C1 H1A 0.9600 . ?
C1 H1B 0.9600 . ?
C1 H1C 0.9600 . ?
C2 C3 1.397(2) . ?
C2 C7 1.417(2) . ?
C3 H3 0.9300 . ?
C3 C4 1.382(2) . ?
C4 H4 0.9300 . ?
C4 C5 1.394(2) . ?
C5 C6 1.397(2) . ?
C6 C7 1.423(2) . ?
C6 C11 1.492(2) . ?
C7 C8 1.493(2) . ?
C8 C9 1.483(2) . ?
C9 H9 0.9300 . ?
C9 C10 1.337(2) . ?
C10 H10 0.9300 . ?
C10 C11 1.472(2) . ?

loop_
_geom_angle_atom_site_label_1
_geom_angle_atom_site_label_2
_geom_angle_atom_site_label_3
_geom_angle
_geom_angle_site_symmetry_1
_geom_angle_site_symmetry_3
_geom_angle_publ_flag
C2 O1 C1 117.83(13) . . ?
O1 C1 H1A 109.5 . . ?
O1 C1 H1B 109.5 . . ?
O1 C1 H1C 109.5 . . ?
H1A C1 H1B 109.5 . . ?
H1A C1 H1C 109.5 . . ?
H1B C1 H1C 109.5 . . ?
O1 C2 C3 122.91(15) . . ?
O1 C2 C7 117.59(14) . . ?
C3 C2 C7 119.50(14) . . ?
C2 C3 H3 119.8 . . ?
C4 C3 C2 120.32(15) . . ?
C4 C3 H3 119.8 . . ?
C3 C4 H4 119.3 . . ?
C3 C4 C5 121.32(15) . . ?
C5 C4 H4 119.3 . . ?
C4 C5 I1 114.93(12) . . ?
C4 C5 C6 119.60(15) . . ?
C6 C5 I1 125.45(12) . . ?
C5 C6 C7 119.82(14) . . ?
C5 C6 C11 121.50(14) . . ?
C7 C6 C11 118.68(14) . . ?
C2 C7 C6 119.32(14) . . ?
C2 C7 C8 121.30(14) . . ?
C6 C7 C8 119.35(14) . . ?
O2 C8 C7 124.09(15) . . ?
O2 C8 C9 118.37(15) . . ?
C9 C8 C7 117.55(14) . . ?
C8 C9 H9 119.3 . . ?
C10 C9 C8 121.44(15) . . ?
C10 C9 H9 119.3 . . ?
C9 C10 H10 119.4 . . ?
C9 C10 C11 121.21(15) . . ?
C11 C10 H10 119.4 . . ?
O3 C11 C6 122.67(15) . . ?
O3 C11 C10 119.64(15) . . ?
C10 C11 C6 117.67(14) . . ?

loop_
_geom_torsion_atom_site_label_1
_geom_torsion_atom_site_label_2
_geom_torsion_atom_site_label_3
_geom_torsion_atom_site_label_4
_geom_torsion
_geom_torsion_site_symmetry_1
_geom_torsion_site_symmetry_2
_geom_torsion_site_symmetry_3
_geom_torsion_site_symmetry_4
_geom_torsion_publ_flag
I1 C5 C6 C7 -178.92(11) . . . . ?
I1 C5 C6 C11 1.7(2) . . . . ?
O1 C2 C3 C4 178.25(15) . . . . ?
O1 C2 C7 C6 -176.62(14) . . . . ?
O1 C2 C7 C8 5.1(2) . . . . ?
O2 C8 C9 C10 -166.66(16) . . . . ?
C1 O1 C2 C3 -1.8(2) . . . . ?
C1 O1 C2 C7 178.94(14) . . . . ?
C2 C3 C4 C5 -0.7(3) . . . . ?
C2 C7 C8 O2 -12.8(2) . . . . ?
C2 C7 C8 C9 166.60(15) . . . . ?
C3 C2 C7 C6 4.0(2) . . . . ?
C3 C2 C7 C8 -174.25(15) . . . . ?
C3 C4 C5 I1 -179.24(13) . . . . ?
C3 C4 C5 C6 2.2(2) . . . . ?
C4 C5 C6 C7 -0.5(2) . . . . ?
C4 C5 C6 C11 -179.91(15) . . . . ?
C5 C6 C7 C2 -2.6(2) . . . . ?
C5 C6 C7 C8 175.76(14) . . . . ?
C5 C6 C11 O3 20.5(2) . . . . ?
C5 C6 C11 C10 -160.93(15) . . . . ?
C6 C7 C8 O2 168.92(15) . . . . ?
C6 C7 C8 C9 -11.7(2) . . . . ?
C7 C2 C3 C4 -2.5(2) . . . . ?
C7 C6 C11 O3 -158.86(15) . . . . ?
C7 C6 C11 C10 19.7(2) . . . . ?
C7 C8 C9 C10 13.9(2) . . . . ?
C8 C9 C10 C11 1.2(3) . . . . ?
C9 C10 C11 O3 160.37(17) . . . . ?
C9 C10 C11 C6 -18.2(2) . . . . ?
C11 C6 C7 C2 176.84(14) . . . . ?
C11 C6 C7 C8 -4.8(2) . . . . ?

_shelx_res_file                  
;
TITL testm1 in P2(1)/c
CELL 0.71073 8.1168 7.9198 15.1553 90 93.0671 90
ZERR 4 0.0003 0.0002 0.0005 0 0.0015 0
LATT 1
SYMM -X,0.5+Y,0.5-Z
SFAC C H I O
UNIT 44 28 4 12

L.S. 4 0 0
PLAN  5
fmap 2 53
MORE -1
BOND $H
ACTA 52
CONF
REM <olex2.extras>
REM <HklSrc "%.\\testm1.hkl">
REM </olex2.extras>

WGHT    0.014700    0.905300
FVAR       0.11181
I1    3    0.494912    0.298436    0.355340    11.00000    0.01120    0.00961 =
         0.01068    0.00118   -0.00094    0.00161
O1    4    0.921328   -0.010782    0.671797    11.00000    0.01865    0.01236 =
         0.00852   -0.00203   -0.00382    0.00319
O2    4    0.982071   -0.274554    0.574858    11.00000    0.01603    0.01356 =
         0.01065    0.00194   -0.00104    0.00279
O3    4    0.674020   -0.010983    0.295121    11.00000    0.01829    0.01452 =
         0.01055   -0.00124   -0.00306    0.00284
C1    1    0.941225    0.087834    0.751238    11.00000    0.01664    0.01376 =
         0.00905   -0.00259   -0.00104    0.00044
AFIX 137
H1A   2    0.985957    0.196385    0.737611    11.00000   -1.50000
H1B   2    1.015041    0.030747    0.792902    11.00000   -1.50000
H1C   2    0.835971    0.102253    0.776276    11.00000   -1.50000
AFIX   0
C2    1    0.826163    0.053149    0.604157    11.00000    0.00980    0.01141 =
         0.00918    0.00110    0.00039   -0.00119
C3    1    0.743765    0.207380    0.609177    11.00000    0.01563    0.01271 =
         0.00993   -0.00219    0.00041    0.00024
AFIX  43
H3    2    0.751031    0.269128    0.661436    11.00000   -1.20000
AFIX   0
C4    1    0.651479    0.268690    0.536863    11.00000    0.01384    0.00994 =
         0.01334   -0.00081    0.00097    0.00253
AFIX  43
H4    2    0.596320    0.370990    0.541404    11.00000   -1.20000
AFIX   0
C5    1    0.639427    0.180242    0.457245    11.00000    0.00978    0.01137 =
         0.00954    0.00192   -0.00052   -0.00002
C6    1    0.717300    0.023769    0.450942    11.00000    0.00885    0.00930 =
         0.00841    0.00025    0.00004   -0.00203
C7    1    0.809275   -0.043319    0.525446    11.00000    0.00909    0.00863 =
         0.00865    0.00012    0.00061   -0.00087
C8    1    0.882159   -0.215885    0.519957    11.00000    0.01121    0.00916 =
         0.00905    0.00068    0.00226   -0.00118
C9    1    0.827961   -0.322391    0.443342    11.00000    0.01659    0.00856 =
         0.01412   -0.00189   -0.00074    0.00040
AFIX  43
H9    2    0.851795   -0.437254    0.444491    11.00000   -1.20000
AFIX   0
C10   1    0.745592   -0.256914    0.372658    11.00000    0.01803    0.01041 =
         0.01256   -0.00423   -0.00147   -0.00005
AFIX  43
H10   2    0.711401   -0.327413    0.326137    11.00000   -1.20000
AFIX   0
C11   1    0.708014   -0.075300    0.367102    11.00000    0.00858    0.01117 =
         0.01017   -0.00155   -0.00149   -0.00068
HKLF 4

REM  testm1 in P2(1)/c
REM R1 =  0.0135 for    2222 Fo > 4sig(Fo)  and  0.0145 for all    2319 data
REM    137 parameters refined using      0 restraints

END

WGHT      0.0147      0.9052

REM Highest difference peak  0.480,  deepest hole -0.357,  1-sigma level  0.084
Q1    1   0.8084 -0.0011  0.5636  11.00000  0.05    0.48
Q2    1   0.7204 -0.0234  0.4067  11.00000  0.05    0.46
Q3    1   0.8442 -0.1255  0.5229  11.00000  0.05    0.43
Q4    1   0.7067  0.1167  0.4423  11.00000  0.05    0.42
Q5    1   0.7591 -0.0072  0.4940  11.00000  0.05    0.38
;
_shelx_res_checksum              1009
_olex2_submission_special_instructions 'No special instructions were received'
####################################################################### 
# 
# This file contains crystal structure data downloaded from the 
# Cambridge Structural Database (CSD) hosted by the Cambridge 
# Crystallographic Data Centre (CCDC).
# 
# Full information about CCDC data access policies and citation 
# guidelines are available at http://www.ccdc.cam.ac.uk/access/V1 
# 
# Audit and citation data items may have been added by the CCDC. 
# Please retain this information to preserve the provenance of 
# this file and to allow appropriate attribution of the data. 
# 
#######################################################################

data_gj107
_database_code_depnum_ccdc_archive 'CCDC 1441688'
_audit_update_record             
;
2015-12-10 deposited with the CCDC.
2016-02-19 downloaded from the CCDC.
;
_audit_creation_date             2015-08-20
_audit_creation_method           
;
Olex2 1.2
(compiled 2015.01.26 svn.r3150 for OlexSys, GUI svn.r4998)
;
_shelxl_version_number           2013-4
_chemical_name_common            ?
_chemical_name_systematic        
;
 ?
;
_chemical_formula_moiety         'C12 H9 I O3'
_chemical_formula_sum            'C12 H9 I O3'
_chemical_formula_weight         328.09
_chemical_melting_point          ?
loop_
_atom_type_symbol
_atom_type_description
_atom_type_scat_dispersion_real
_atom_type_scat_dispersion_imag
_atom_type_scat_source
C C 0.0033 0.0016 'International Tables Vol C Tables 4.2.6.8 and 6.1.1.4'
H H 0.0000 0.0000 'International Tables Vol C Tables 4.2.6.8 and 6.1.1.4'
I I -0.4742 1.8119 'International Tables Vol C Tables 4.2.6.8 and 6.1.1.4'
O O 0.0106 0.0060 'International Tables Vol C Tables 4.2.6.8 and 6.1.1.4'

_shelx_space_group_comment       
;
The symmetry employed for this shelxl refinement is uniquely defined
by the following loop, which should always be used as a source of
symmetry information in preference to the above space-group names.
They are only intended as comments.
;
_space_group_crystal_system      monoclinic
_space_group_IT_number           14
_space_group_name_H-M_alt        'P 1 21/c 1'
_space_group_name_Hall           '-P 2ybc'
loop_
_space_group_symop_operation_xyz
'x, y, z'
'-x, y+1/2, -z+1/2'
'-x, -y, -z'
'x, -y-1/2, z-1/2'

_cell_length_a                   17.2465(4)
_cell_length_b                   16.7627(3)
_cell_length_c                   7.5137(2)
_cell_angle_alpha                90
_cell_angle_beta                 91.9216(12)
_cell_angle_gamma                90
_cell_volume                     2170.97(9)
_cell_formula_units_Z            8
_cell_measurement_reflns_used    9886
_cell_measurement_temperature    100
_cell_measurement_theta_max      27.92
_cell_measurement_theta_min      2.363
_shelx_estimated_absorpt_T_max   ?
_shelx_estimated_absorpt_T_min   ?
_exptl_absorpt_coefficient_mu    2.937
_exptl_absorpt_correction_T_max  0.7456
_exptl_absorpt_correction_T_min  0.6278
_exptl_absorpt_correction_type   multi-scan
_exptl_absorpt_process_details   
;
SADABS-2014/4 (Bruker,2014/4) was used for absorption correction.
wR2(int) was 0.0582 before and 0.0448 after correction.
The Ratio of minimum to maximum transmission is 0.8420.
The \l/2 correction factor is 0.00150.
;
_exptl_crystal_colour            'clear red'
_exptl_crystal_colour_lustre     clear
_exptl_crystal_colour_modifier   .
_exptl_crystal_colour_primary    red
_exptl_crystal_density_diffrn    2.008
_exptl_crystal_density_meas      ?
_exptl_crystal_density_method    ?
_exptl_crystal_description       block
_exptl_crystal_F_000             1264
_exptl_crystal_size_max          0.379
_exptl_crystal_size_mid          0.154
_exptl_crystal_size_min          0.13
_exptl_special_details           
;
 ?
;
_exptl_transmission_factor_max   ?
_exptl_transmission_factor_min   ?
_diffrn_reflns_av_R_equivalents  0.0347
_diffrn_reflns_av_unetI/netI     0.0201
_diffrn_reflns_Laue_measured_fraction_full 1.000
_diffrn_reflns_Laue_measured_fraction_max 0.999
_diffrn_reflns_limit_h_max       19
_diffrn_reflns_limit_h_min       -22
_diffrn_reflns_limit_k_max       22
_diffrn_reflns_limit_k_min       -22
_diffrn_reflns_limit_l_max       9
_diffrn_reflns_limit_l_min       -9
_diffrn_reflns_number            38215
_diffrn_reflns_point_group_measured_fraction_full 1.000
_diffrn_reflns_point_group_measured_fraction_max 0.999
_diffrn_reflns_theta_full        25.242
_diffrn_reflns_theta_max         27.943
_diffrn_reflns_theta_min         1.181
_diffrn_ambient_temperature      100.0
_diffrn_detector                 'Bruker Pt135 CCD area detector'
_diffrn_detector_area_resol_mean ?
_diffrn_detector_type            'CCD area detector'
_diffrn_measured_fraction_theta_full 1.000
_diffrn_measured_fraction_theta_max 0.999
_diffrn_measurement_device       'Bruker Mircostar Rotating anode'
_diffrn_measurement_device_type  'Bruker APEX-II CCD'
_diffrn_measurement_method       '\f and \w scans'
_diffrn_radiation_monochromator  graphite
_diffrn_radiation_type           MoK\a
_diffrn_radiation_wavelength     0.71073
_diffrn_source                   'micro-focus rotating anode'
_diffrn_standards_number         0
_reflns_Friedel_coverage         0.000
_reflns_Friedel_fraction_full    .
_reflns_Friedel_fraction_max     .
_reflns_number_gt                4674
_reflns_number_total             5196
_reflns_special_details          
;
 Reflections were merged by SHELXL according to the crystal
 class for the calculation of statistics and refinement.
 
 _reflns_Friedel_fraction is defined as the number of unique
 Friedel pairs measured divided by the number that would be
 possible theoretically, ignoring centric projections and
 systematic absences.
;
_reflns_threshold_expression     'I > 2\s(I)'
_computing_cell_refinement       'SAINT v8.34A (Bruker, 2013)'
_computing_data_collection       ?
_computing_data_reduction        'SAINT v8.34A (Bruker, 2013)'
_computing_molecular_graphics    'Olex2 (Dolomanov et al., 2009)'
_computing_publication_material  'Olex2 (Dolomanov et al., 2009)'
_computing_structure_refinement  'ShelXL (Sheldrick, 2008)'
_computing_structure_solution    
;
Superflip (Palatinus & Chapuis, 2007;Palatinus & van der Lee, 2008;
Palatinus et al., 2012)
;
_refine_diff_density_max         1.181
_refine_diff_density_min         -0.454
_refine_diff_density_rms         0.096
_refine_ls_extinction_coef       .
_refine_ls_extinction_method     none
_refine_ls_goodness_of_fit_ref   1.029
_refine_ls_hydrogen_treatment    constr
_refine_ls_matrix_type           full
_refine_ls_number_parameters     293
_refine_ls_number_reflns         5196
_refine_ls_number_restraints     0
_refine_ls_R_factor_all          0.0250
_refine_ls_R_factor_gt           0.0202
_refine_ls_restrained_S_all      1.029
_refine_ls_shift/su_max          0.003
_refine_ls_shift/su_mean         0.000
_refine_ls_structure_factor_coef Fsqd
_refine_ls_weighting_details     
'w=1/[\s^2^(Fo^2^)+(0.0270P)^2^+1.1381P] where P=(Fo^2^+2Fc^2^)/3'
_refine_ls_weighting_scheme      calc
_refine_ls_wR_factor_gt          0.0472
_refine_ls_wR_factor_ref         0.0492
_refine_special_details          
;
 ?
;
_olex2_refinement_description    
;
1. Fixed Uiso
 At 1.2 times of:
  All C(H) groups
 At 1.5 times of:
  All C(H,H,H) groups
2.a Aromatic/amide H refined with riding coordinates:
 C2(H2), C3(H3), C9(H9), C14(H14), C15(H15), C21(H21)
2.b Idealised Me refined as rotating group:
 C11(H11A,H11B,H11C), C12(H12A,H12B,H12C), C23(H23A,H23B,H23C), C24(H24A,H24B,
 H24C)
;
_atom_sites_solution_hydrogens   geom
_atom_sites_solution_primary     iterative
_atom_sites_solution_secondary   ?
loop_
_atom_site_label
_atom_site_type_symbol
_atom_site_fract_x
_atom_site_fract_y
_atom_site_fract_z
_atom_site_U_iso_or_equiv
_atom_site_adp_type
_atom_site_occupancy
_atom_site_site_symmetry_order
_atom_site_calc_flag
_atom_site_refinement_flags_posn
_atom_site_refinement_flags_adp
_atom_site_refinement_flags_occupancy
_atom_site_disorder_assembly
_atom_site_disorder_group
C1 C 1.01282(12) 0.27014(13) 0.2320(3) 0.0122(4) Uani 1 1 d . . . . .
C2 C 1.01829(13) 0.18761(13) 0.2176(3) 0.0148(4) Uani 1 1 d . . . . .
H2 H 1.0639 0.1649 0.1714 0.018 Uiso 1 1 calc R . . . .
C3 C 0.95939(13) 0.13786(13) 0.2686(3) 0.0155(4) Uani 1 1 d . . . . .
H3 H 0.9645 0.0817 0.2573 0.019 Uiso 1 1 calc R . . . .
C4 C 0.89210(13) 0.17053(13) 0.3370(3) 0.0135(4) Uani 1 1 d . . . . .
C5 C 0.88351(12) 0.25433(13) 0.3478(3) 0.0124(4) Uani 1 1 d . . . . .
C6 C 0.94503(12) 0.30449(12) 0.2947(3) 0.0114(4) Uani 1 1 d . . . . .
C7 C 0.93644(13) 0.39299(13) 0.3086(3) 0.0144(4) Uani 1 1 d . . . . .
C8 C 0.86156(13) 0.42714(13) 0.3660(3) 0.0138(4) Uani 1 1 d . . . . .
C9 C 0.80528(13) 0.37789(13) 0.4146(3) 0.0157(4) Uani 1 1 d . . . . .
H9 H 0.7580 0.4008 0.4514 0.019 Uiso 1 1 calc R . . . .
C10 C 0.81178(13) 0.29041(13) 0.4148(3) 0.0143(4) Uani 1 1 d . . . . .
C11 C 0.84302(15) 0.03956(13) 0.3833(3) 0.0208(5) Uani 1 1 d . . . . .
H11A H 0.8474 0.0240 0.2584 0.031 Uiso 1 1 calc GR . . . .
H11B H 0.7981 0.0129 0.4334 0.031 Uiso 1 1 calc GR . . . .
H11C H 0.8902 0.0239 0.4506 0.031 Uiso 1 1 calc GR . . . .
C12 C 0.85564(14) 0.51592(13) 0.3719(3) 0.0189(5) Uani 1 1 d . . . . .
H12A H 0.8047 0.5312 0.4148 0.028 Uiso 1 1 calc GR . . . .
H12B H 0.8620 0.5377 0.2522 0.028 Uiso 1 1 calc GR . . . .
H12C H 0.8964 0.5372 0.4527 0.028 Uiso 1 1 calc GR . . . .
I1 I 1.11417(2) 0.32837(2) 0.15237(2) 0.01482(5) Uani 1 1 d . . . . .
O1 O 0.83329(10) 0.12394(9) 0.3944(2) 0.0201(4) Uani 1 1 d . . . . .
O2 O 0.98879(10) 0.43853(10) 0.2750(3) 0.0297(5) Uani 1 1 d . . . . .
O3 O 0.75824(10) 0.25132(10) 0.4713(3) 0.0233(4) Uani 1 1 d . . . . .
C13 C 0.50902(13) 0.36489(13) 0.7088(3) 0.0128(4) Uani 1 1 d . . . . .
C14 C 0.51738(13) 0.44762(13) 0.7119(3) 0.0149(4) Uani 1 1 d . . . . .
H14 H 0.5637 0.4705 0.6699 0.018 Uiso 1 1 calc R . . . .
C15 C 0.46059(13) 0.49716(13) 0.7742(3) 0.0152(4) Uani 1 1 d . . . . .
H15 H 0.4681 0.5533 0.7748 0.018 Uiso 1 1 calc R . . . .
C16 C 0.39201(12) 0.46463(13) 0.8363(3) 0.0129(4) Uani 1 1 d . . . . .
C17 C 0.38162(12) 0.38094(13) 0.8345(3) 0.0117(4) Uani 1 1 d . . . . .
C18 C 0.44119(13) 0.33064(12) 0.7706(3) 0.0116(4) Uani 1 1 d . . . . .
C19 C 0.42933(12) 0.24203(12) 0.7687(3) 0.0122(4) Uani 1 1 d . . . . .
C20 C 0.35876(13) 0.20802(13) 0.8482(3) 0.0131(4) Uani 1 1 d . . . . .
C21 C 0.30402(13) 0.25685(13) 0.9061(3) 0.0143(4) Uani 1 1 d . . . . .
H21 H 0.2588 0.2338 0.9535 0.017 Uiso 1 1 calc R . . . .
C22 C 0.30968(13) 0.34449(13) 0.9008(3) 0.0133(4) Uani 1 1 d . . . . .
C23 C 0.34757(14) 0.59564(13) 0.9037(3) 0.0178(5) Uani 1 1 d . . . . .
H23A H 0.3534 0.6151 0.7820 0.027 Uiso 1 1 calc GR . . . .
H23B H 0.3947 0.6076 0.9751 0.027 Uiso 1 1 calc GR . . . .
H23C H 0.3031 0.6220 0.9564 0.027 Uiso 1 1 calc GR . . . .
C24 C 0.35242(14) 0.11895(13) 0.8544(3) 0.0180(5) Uani 1 1 d . . . . .
H24A H 0.3928 0.0975 0.9358 0.027 Uiso 1 1 calc GR . . . .
H24B H 0.3590 0.0971 0.7349 0.027 Uiso 1 1 calc GR . . . .
H24C H 0.3013 0.1039 0.8965 0.027 Uiso 1 1 calc GR . . . .
I2 I 0.60698(2) 0.30705(2) 0.61029(2) 0.01412(5) Uani 1 1 d . . . . .
O4 O 0.33493(9) 0.51050(9) 0.9004(2) 0.0173(3) Uani 1 1 d . . . . .
O5 O 0.47534(10) 0.19664(9) 0.7023(2) 0.0200(4) Uani 1 1 d . . . . .
O6 O 0.25524(10) 0.38369(10) 0.9537(2) 0.0220(4) Uani 1 1 d . . . . .

loop_
_atom_site_aniso_label
_atom_site_aniso_U_11
_atom_site_aniso_U_22
_atom_site_aniso_U_33
_atom_site_aniso_U_23
_atom_site_aniso_U_13
_atom_site_aniso_U_12
C1 0.0110(10) 0.0120(10) 0.0138(11) 0.0017(8) 0.0024(8) -0.0008(8)
C2 0.0117(11) 0.0136(11) 0.0192(11) -0.0012(8) 0.0039(9) 0.0004(8)
C3 0.0175(11) 0.0105(10) 0.0186(11) -0.0009(8) 0.0032(9) -0.0004(8)
C4 0.0156(11) 0.0095(10) 0.0156(11) -0.0015(8) 0.0030(9) -0.0019(8)
C5 0.0115(10) 0.0108(10) 0.0150(11) -0.0005(8) 0.0009(8) -0.0005(8)
C6 0.0099(10) 0.0111(10) 0.0133(10) -0.0006(8) 0.0016(8) -0.0006(8)
C7 0.0143(11) 0.0114(10) 0.0177(11) 0.0003(8) 0.0020(9) -0.0003(8)
C8 0.0152(11) 0.0111(10) 0.0153(11) -0.0016(8) 0.0016(9) 0.0005(8)
C9 0.0125(11) 0.0137(11) 0.0209(12) -0.0015(8) 0.0039(9) 0.0023(8)
C10 0.0142(11) 0.0117(10) 0.0171(11) -0.0017(8) 0.0024(9) -0.0015(8)
C11 0.0242(13) 0.0097(10) 0.0290(13) -0.0011(9) 0.0089(11) -0.0040(9)
C12 0.0212(12) 0.0114(11) 0.0244(13) -0.0003(9) 0.0044(10) 0.0024(9)
I1 0.01037(7) 0.01257(7) 0.02178(8) 0.00034(5) 0.00417(6) -0.00118(5)
O1 0.0204(9) 0.0115(8) 0.0291(9) -0.0001(7) 0.0109(7) 0.0016(6)
O2 0.0218(10) 0.0115(8) 0.0570(13) 0.0000(8) 0.0189(9) -0.0025(7)
O3 0.0169(9) 0.0142(8) 0.0396(11) 0.0003(7) 0.0134(8) -0.0032(6)
C13 0.0125(10) 0.0118(10) 0.0144(10) -0.0006(8) 0.0043(8) 0.0025(8)
C14 0.0131(11) 0.0144(11) 0.0172(11) 0.0016(8) 0.0037(9) -0.0014(8)
C15 0.0177(11) 0.0081(10) 0.0200(11) 0.0010(8) 0.0024(9) 0.0002(8)
C16 0.0146(11) 0.0093(10) 0.0150(10) 0.0002(8) 0.0020(9) 0.0024(8)
C17 0.0121(10) 0.0108(10) 0.0124(10) -0.0005(8) 0.0031(8) -0.0008(8)
C18 0.0135(11) 0.0109(10) 0.0103(10) -0.0008(7) 0.0008(8) 0.0022(8)
C19 0.0119(10) 0.0111(10) 0.0135(11) 0.0004(8) 0.0007(8) 0.0008(8)
C20 0.0154(11) 0.0105(10) 0.0134(10) 0.0010(8) 0.0005(9) -0.0013(8)
C21 0.0132(11) 0.0117(10) 0.0182(11) 0.0015(8) 0.0026(9) -0.0027(8)
C22 0.0120(10) 0.0126(10) 0.0155(11) 0.0009(8) 0.0024(9) 0.0001(8)
C23 0.0217(12) 0.0084(10) 0.0235(12) -0.0031(8) 0.0042(10) 0.0022(8)
C24 0.0204(12) 0.0100(10) 0.0240(12) 0.0006(9) 0.0042(10) -0.0020(9)
I2 0.01300(8) 0.01161(7) 0.01818(8) 0.00061(5) 0.00709(5) 0.00192(5)
O4 0.0176(8) 0.0080(7) 0.0269(9) -0.0009(6) 0.0096(7) 0.0029(6)
O5 0.0182(9) 0.0106(8) 0.0317(10) -0.0031(7) 0.0075(7) 0.0011(6)
O6 0.0153(8) 0.0137(8) 0.0376(10) 0.0003(7) 0.0108(8) 0.0018(6)

_geom_special_details            
;
 All esds (except the esd in the dihedral angle between two l.s. planes)
 are estimated using the full covariance matrix.  The cell esds are taken
 into account individually in the estimation of esds in distances, angles
 and torsion angles; correlations between esds in cell parameters are only
 used when they are defined by crystal symmetry.  An approximate (isotropic)
 treatment of cell esds is used for estimating esds involving l.s. planes.
;
loop_
_geom_bond_atom_site_label_1
_geom_bond_atom_site_label_2
_geom_bond_distance
_geom_bond_site_symmetry_2
_geom_bond_publ_flag
C1 C2 1.391(3) . ?
C1 C6 1.399(3) . ?
C1 I1 2.106(2) . ?
C2 H2 0.9500 . ?
C2 C3 1.378(3) . ?
C3 H3 0.9500 . ?
C3 C4 1.397(3) . ?
C4 C5 1.415(3) . ?
C4 O1 1.362(3) . ?
C5 C6 1.421(3) . ?
C5 C10 1.480(3) . ?
C6 C7 1.495(3) . ?
C7 C8 1.490(3) . ?
C7 O2 1.215(3) . ?
C8 C9 1.335(3) . ?
C8 C12 1.492(3) . ?
C9 H9 0.9500 . ?
C9 C10 1.471(3) . ?
C10 O3 1.220(3) . ?
C11 H11A 0.9800 . ?
C11 H11B 0.9800 . ?
C11 H11C 0.9800 . ?
C11 O1 1.427(3) . ?
C12 H12A 0.9800 . ?
C12 H12B 0.9800 . ?
C12 H12C 0.9800 . ?
C13 C14 1.394(3) . ?
C13 C18 1.396(3) . ?
C13 I2 2.104(2) . ?
C14 H14 0.9500 . ?
C14 C15 1.378(3) . ?
C15 H15 0.9500 . ?
C15 C16 1.397(3) . ?
C16 C17 1.414(3) . ?
C16 O4 1.351(3) . ?
C17 C18 1.425(3) . ?
C17 C22 1.484(3) . ?
C18 C19 1.499(3) . ?
C19 C20 1.487(3) . ?
C19 O5 1.218(3) . ?
C20 C21 1.333(3) . ?
C20 C24 1.498(3) . ?
C21 H21 0.9500 . ?
C21 C22 1.473(3) . ?
C22 O6 1.223(3) . ?
C23 H23A 0.9800 . ?
C23 H23B 0.9800 . ?
C23 H23C 0.9800 . ?
C23 O4 1.444(3) . ?
C24 H24A 0.9800 . ?
C24 H24B 0.9800 . ?
C24 H24C 0.9800 . ?

loop_
_geom_angle_atom_site_label_1
_geom_angle_atom_site_label_2
_geom_angle_atom_site_label_3
_geom_angle
_geom_angle_site_symmetry_1
_geom_angle_site_symmetry_3
_geom_angle_publ_flag
C2 C1 C6 119.7(2) . . ?
C2 C1 I1 112.32(15) . . ?
C6 C1 I1 128.00(16) . . ?
C1 C2 H2 119.1 . . ?
C3 C2 C1 121.8(2) . . ?
C3 C2 H2 119.1 . . ?
C2 C3 H3 120.2 . . ?
C2 C3 C4 119.6(2) . . ?
C4 C3 H3 120.2 . . ?
C3 C4 C5 120.0(2) . . ?
O1 C4 C3 121.92(19) . . ?
O1 C4 C5 118.07(19) . . ?
C4 C5 C6 119.38(19) . . ?
C4 C5 C10 121.02(19) . . ?
C6 C5 C10 119.60(19) . . ?
C1 C6 C5 119.41(19) . . ?
C1 C6 C7 121.19(19) . . ?
C5 C6 C7 119.40(19) . . ?
C8 C7 C6 119.37(19) . . ?
O2 C7 C6 122.2(2) . . ?
O2 C7 C8 118.4(2) . . ?
C7 C8 C12 116.92(19) . . ?
C9 C8 C7 119.2(2) . . ?
C9 C8 C12 123.9(2) . . ?
C8 C9 H9 117.9 . . ?
C8 C9 C10 124.1(2) . . ?
C10 C9 H9 117.9 . . ?
C9 C10 C5 118.14(19) . . ?
O3 C10 C5 123.4(2) . . ?
O3 C10 C9 118.5(2) . . ?
H11A C11 H11B 109.5 . . ?
H11A C11 H11C 109.5 . . ?
H11B C11 H11C 109.5 . . ?
O1 C11 H11A 109.5 . . ?
O1 C11 H11B 109.5 . . ?
O1 C11 H11C 109.5 . . ?
C8 C12 H12A 109.5 . . ?
C8 C12 H12B 109.5 . . ?
C8 C12 H12C 109.5 . . ?
H12A C12 H12B 109.5 . . ?
H12A C12 H12C 109.5 . . ?
H12B C12 H12C 109.5 . . ?
C4 O1 C11 117.36(18) . . ?
C14 C13 C18 119.38(19) . . ?
C14 C13 I2 112.36(16) . . ?
C18 C13 I2 128.25(16) . . ?
C13 C14 H14 119.0 . . ?
C15 C14 C13 122.1(2) . . ?
C15 C14 H14 119.0 . . ?
C14 C15 H15 120.1 . . ?
C14 C15 C16 119.8(2) . . ?
C16 C15 H15 120.1 . . ?
C15 C16 C17 119.51(19) . . ?
O4 C16 C15 122.17(19) . . ?
O4 C16 C17 118.32(19) . . ?
C16 C17 C18 119.84(19) . . ?
C16 C17 C22 120.83(19) . . ?
C18 C17 C22 119.33(19) . . ?
C13 C18 C17 119.36(19) . . ?
C13 C18 C19 121.32(19) . . ?
C17 C18 C19 119.32(19) . . ?
C20 C19 C18 119.30(18) . . ?
O5 C19 C18 122.1(2) . . ?
O5 C19 C20 118.57(19) . . ?
C19 C20 C24 117.14(19) . . ?
C21 C20 C19 119.6(2) . . ?
C21 C20 C24 123.3(2) . . ?
C20 C21 H21 118.1 . . ?
C20 C21 C22 123.7(2) . . ?
C22 C21 H21 118.1 . . ?
C21 C22 C17 118.47(19) . . ?
O6 C22 C17 123.2(2) . . ?
O6 C22 C21 118.35(19) . . ?
H23A C23 H23B 109.5 . . ?
H23A C23 H23C 109.5 . . ?
H23B C23 H23C 109.5 . . ?
O4 C23 H23A 109.5 . . ?
O4 C23 H23B 109.5 . . ?
O4 C23 H23C 109.5 . . ?
C20 C24 H24A 109.5 . . ?
C20 C24 H24B 109.5 . . ?
C20 C24 H24C 109.5 . . ?
H24A C24 H24B 109.5 . . ?
H24A C24 H24C 109.5 . . ?
H24B C24 H24C 109.5 . . ?
C16 O4 C23 117.23(17) . . ?

loop_
_geom_torsion_atom_site_label_1
_geom_torsion_atom_site_label_2
_geom_torsion_atom_site_label_3
_geom_torsion_atom_site_label_4
_geom_torsion
_geom_torsion_site_symmetry_1
_geom_torsion_site_symmetry_2
_geom_torsion_site_symmetry_3
_geom_torsion_site_symmetry_4
_geom_torsion_publ_flag
C1 C2 C3 C4 -0.1(4) . . . . ?
C1 C6 C7 C8 176.5(2) . . . . ?
C1 C6 C7 O2 -3.8(4) . . . . ?
C2 C1 C6 C5 1.8(3) . . . . ?
C2 C1 C6 C7 -178.8(2) . . . . ?
C2 C3 C4 C5 2.2(3) . . . . ?
C2 C3 C4 O1 -177.9(2) . . . . ?
C3 C4 C5 C6 -2.3(3) . . . . ?
C3 C4 C5 C10 178.2(2) . . . . ?
C3 C4 O1 C11 0.4(3) . . . . ?
C4 C5 C6 C1 0.3(3) . . . . ?
C4 C5 C6 C7 -179.1(2) . . . . ?
C4 C5 C10 C9 -177.2(2) . . . . ?
C4 C5 C10 O3 3.4(4) . . . . ?
C5 C4 O1 C11 -179.7(2) . . . . ?
C5 C6 C7 C8 -4.2(3) . . . . ?
C5 C6 C7 O2 175.6(2) . . . . ?
C6 C1 C2 C3 -2.0(4) . . . . ?
C6 C5 C10 C9 3.3(3) . . . . ?
C6 C5 C10 O3 -176.1(2) . . . . ?
C6 C7 C8 C9 4.2(3) . . . . ?
C6 C7 C8 C12 -178.2(2) . . . . ?
C7 C8 C9 C10 -0.4(4) . . . . ?
C8 C9 C10 C5 -3.4(3) . . . . ?
C8 C9 C10 O3 176.0(2) . . . . ?
C10 C5 C6 C1 179.8(2) . . . . ?
C10 C5 C6 C7 0.4(3) . . . . ?
C12 C8 C9 C10 -177.8(2) . . . . ?
I1 C1 C2 C3 177.77(18) . . . . ?
I1 C1 C6 C5 -177.86(16) . . . . ?
I1 C1 C6 C7 1.5(3) . . . . ?
O1 C4 C5 C6 177.8(2) . . . . ?
O1 C4 C5 C10 -1.7(3) . . . . ?
O2 C7 C8 C9 -175.6(2) . . . . ?
O2 C7 C8 C12 2.0(3) . . . . ?
C13 C14 C15 C16 -0.1(4) . . . . ?
C13 C18 C19 C20 175.5(2) . . . . ?
C13 C18 C19 O5 -5.3(3) . . . . ?
C14 C13 C18 C17 0.4(3) . . . . ?
C14 C13 C18 C19 179.6(2) . . . . ?
C14 C15 C16 C17 0.0(3) . . . . ?
C14 C15 C16 O4 179.3(2) . . . . ?
C15 C16 C17 C18 0.4(3) . . . . ?
C15 C16 C17 C22 179.6(2) . . . . ?
C15 C16 O4 C23 -0.4(3) . . . . ?
C16 C17 C18 C13 -0.6(3) . . . . ?
C16 C17 C18 C19 -179.8(2) . . . . ?
C16 C17 C22 C21 -176.3(2) . . . . ?
C16 C17 C22 O6 2.6(4) . . . . ?
C17 C16 O4 C23 178.9(2) . . . . ?
C17 C18 C19 C20 -5.3(3) . . . . ?
C17 C18 C19 O5 173.9(2) . . . . ?
C18 C13 C14 C15 -0.1(4) . . . . ?
C18 C17 C22 C21 2.9(3) . . . . ?
C18 C17 C22 O6 -178.2(2) . . . . ?
C18 C19 C20 C21 5.7(3) . . . . ?
C18 C19 C20 C24 -175.8(2) . . . . ?
C19 C20 C21 C22 -1.6(3) . . . . ?
C20 C21 C22 C17 -2.7(3) . . . . ?
C20 C21 C22 O6 178.3(2) . . . . ?
C22 C17 C18 C13 -179.8(2) . . . . ?
C22 C17 C18 C19 1.0(3) . . . . ?
C24 C20 C21 C22 179.9(2) . . . . ?
I2 C13 C14 C15 -178.99(18) . . . . ?
I2 C13 C18 C17 179.15(16) . . . . ?
I2 C13 C18 C19 -1.7(3) . . . . ?
O4 C16 C17 C18 -178.97(19) . . . . ?
O4 C16 C17 C22 0.2(3) . . . . ?
O5 C19 C20 C21 -173.6(2) . . . . ?
O5 C19 C20 C24 4.9(3) . . . . ?

_shelx_res_file                  
;
TITL test1m in P2(1)/c
CELL 0.71073 17.2465 16.7627 7.5137 90 91.9216 90
ZERR 8 0.0004 0.0003 0.0002 0 0.0012 0
LATT 1
SYMM -X,0.5+Y,0.5-Z
SFAC C H I O
UNIT 96 72 8 24

L.S. 8
PLAN  25
TEMP -173.15
BOND $H
CONF
fmap 2 53
acta
OMIT 0 8 1
REM <olex2.extras>
REM <HklSrc "%.\\gj107.hkl">
REM </olex2.extras>

WGHT    0.027000    1.138100
FVAR       0.03641
C1    1    1.012817    0.270136    0.232036    11.00000    0.01101    0.01203 =
         0.01380    0.00171    0.00237   -0.00085
C2    1    1.018286    0.187611    0.217635    11.00000    0.01169    0.01361 =
         0.01919   -0.00121    0.00388    0.00038
AFIX  43
H2    2    1.063884    0.164903    0.171371    11.00000   -1.20000
AFIX   0
C3    1    0.959390    0.137860    0.268619    11.00000    0.01749    0.01046 =
         0.01862   -0.00087    0.00318   -0.00040
AFIX  43
H3    2    0.964537    0.081680    0.257294    11.00000   -1.20000
AFIX   0
C4    1    0.892103    0.170527    0.337024    11.00000    0.01562    0.00949 =
         0.01564   -0.00155    0.00297   -0.00194
C5    1    0.883514    0.254334    0.347829    11.00000    0.01147    0.01084 =
         0.01502   -0.00045    0.00089   -0.00047
C6    1    0.945030    0.304495    0.294722    11.00000    0.00988    0.01109 =
         0.01327   -0.00064    0.00160   -0.00062
C7    1    0.936443    0.392989    0.308565    11.00000    0.01427    0.01143 =
         0.01773    0.00027    0.00196   -0.00034
C8    1    0.861564    0.427139    0.365958    11.00000    0.01523    0.01106 =
         0.01528   -0.00160    0.00160    0.00049
C9    1    0.805281    0.377886    0.414610    11.00000    0.01254    0.01372 =
         0.02092   -0.00151    0.00386    0.00228
AFIX  43
H9    2    0.758050    0.400777    0.451446    11.00000   -1.20000
AFIX   0
C10   1    0.811777    0.290409    0.414783    11.00000    0.01422    0.01167 =
         0.01705   -0.00169    0.00238   -0.00153
C11   1    0.843016    0.039556    0.383347    11.00000    0.02419    0.00968 =
         0.02899   -0.00111    0.00893   -0.00404
AFIX 137
H11A  2    0.847395    0.023962    0.258382    11.00000   -1.50000
H11B  2    0.798104    0.012908    0.433389    11.00000   -1.50000
H11C  2    0.890230    0.023853    0.450646    11.00000   -1.50000
AFIX   0
C12   1    0.855643    0.515920    0.371936    11.00000    0.02123    0.01136 =
         0.02439   -0.00034    0.00437    0.00244
AFIX 137
H12A  2    0.804683    0.531190    0.414751    11.00000   -1.50000
H12B  2    0.862003    0.537662    0.252234    11.00000   -1.50000
H12C  2    0.896356    0.537203    0.452749    11.00000   -1.50000
AFIX   0
I1    3    1.114167    0.328375    0.152365    11.00000    0.01037    0.01257 =
         0.02178    0.00034    0.00417   -0.00118
O1    4    0.833287    0.123939    0.394447    11.00000    0.02040    0.01152 =
         0.02909   -0.00014    0.01091    0.00162
O2    4    0.988791    0.438531    0.274983    11.00000    0.02177    0.01150 =
         0.05702    0.00002    0.01890   -0.00254
O3    4    0.758238    0.251318    0.471303    11.00000    0.01690    0.01418 =
         0.03961    0.00027    0.01336   -0.00321

C13   1    0.509024    0.364888    0.708823    11.00000    0.01248    0.01181 =
         0.01438   -0.00062    0.00431    0.00248
C14   1    0.517384    0.447622    0.711949    11.00000    0.01312    0.01443 =
         0.01723    0.00160    0.00370   -0.00137
AFIX  43
H14   2    0.563692    0.470547    0.669858    11.00000   -1.20000
AFIX   0
C15   1    0.460590    0.497162    0.774166    11.00000    0.01768    0.00813 =
         0.01999    0.00098    0.00239    0.00020
AFIX  43
H15   2    0.468052    0.553313    0.774800    11.00000   -1.20000
AFIX   0
C16   1    0.392012    0.464634    0.836312    11.00000    0.01461    0.00931 =
         0.01499    0.00023    0.00203    0.00245
C17   1    0.381615    0.380943    0.834519    11.00000    0.01208    0.01076 =
         0.01237   -0.00050    0.00309   -0.00082
C18   1    0.441193    0.330637    0.770591    11.00000    0.01349    0.01091 =
         0.01029   -0.00082    0.00079    0.00215
C19   1    0.429327    0.242028    0.768728    11.00000    0.01185    0.01113 =
         0.01355    0.00038    0.00074    0.00081
C20   1    0.358758    0.208018    0.848177    11.00000    0.01536    0.01051 =
         0.01336    0.00103    0.00049   -0.00129
C21   1    0.304022    0.256848    0.906086    11.00000    0.01315    0.01170 =
         0.01821    0.00151    0.00256   -0.00269
AFIX  43
H21   2    0.258810    0.233805    0.953455    11.00000   -1.20000
AFIX   0
C22   1    0.309680    0.344485    0.900781    11.00000    0.01196    0.01258 =
         0.01547    0.00090    0.00237    0.00009
C23   1    0.347569    0.595638    0.903739    11.00000    0.02168    0.00836 =
         0.02348   -0.00310    0.00422    0.00224
AFIX 137
H23A  2    0.353430    0.615124    0.781957    11.00000   -1.50000
H23B  2    0.394746    0.607562    0.975127    11.00000   -1.50000
H23C  2    0.303113    0.622015    0.956421    11.00000   -1.50000
AFIX   0
C24   1    0.352421    0.118947    0.854384    11.00000    0.02040    0.00999 =
         0.02397    0.00061    0.00422   -0.00204
AFIX 137
H24A  2    0.392829    0.097539    0.935837    11.00000   -1.50000
H24B  2    0.359018    0.097087    0.734874    11.00000   -1.50000
H24C  2    0.301269    0.103940    0.896502    11.00000   -1.50000
AFIX   0
I2    3    0.606979    0.307053    0.610293    11.00000    0.01300    0.01161 =
         0.01818    0.00061    0.00709    0.00192
O4    4    0.334927    0.510502    0.900369    11.00000    0.01763    0.00802 =
         0.02686   -0.00093    0.00962    0.00287
O5    4    0.475344    0.196641    0.702311    11.00000    0.01825    0.01065 =
         0.03168   -0.00306    0.00746    0.00114
O6    4    0.255243    0.383695    0.953664    11.00000    0.01535    0.01367 =
         0.03760    0.00029    0.01083    0.00176
HKLF 4

REM  test1m in P2(1)/c
REM R1 =  0.0202 for    4674 Fo > 4sig(Fo)  and  0.0250 for all    5196 data
REM    293 parameters refined using      0 restraints

END

WGHT      0.0270      1.1381

REM Highest difference peak  1.181,  deepest hole -0.454,  1-sigma level  0.096
Q1    1   0.8046  0.0855  0.3893  11.00000  0.05    1.18
Q2    1   1.1358  0.3260  0.2620  11.00000  0.05    1.17
Q3    1   0.5839  0.3020  0.4977  11.00000  0.05    1.07
Q4    1   0.6291  0.3032  0.7170  11.00000  0.05    1.04
Q5    1   1.0930  0.3266  0.0362  11.00000  0.05    0.96
Q6    1   0.8947  0.5456  0.3856  11.00000  0.05    0.71
Q7    1   0.3820  0.5229  0.8416  11.00000  0.05    0.63
Q8    1   0.8425  0.1238  0.4614  11.00000  0.05    0.51
Q9    1   0.3404  0.2372  0.8986  11.00000  0.05    0.46
Q10   1   0.3032  0.2987  0.9009  11.00000  0.05    0.46
Q11   1   0.8162  0.3378  0.4066  11.00000  0.05    0.45
Q12   1   0.9823  0.1637  0.2301  11.00000  0.05    0.44
Q13   1   0.3948  0.2227  0.8147  11.00000  0.05    0.41
Q14   1   0.8927  0.2175  0.3618  11.00000  0.05    0.41
Q15   1   0.8572  0.1220  0.3618  11.00000  0.05    0.40
Q16   1   0.3954  0.4152  0.8707  11.00000  0.05    0.39
Q17   1   1.1603  0.3384  0.3595  11.00000  0.05    0.39
Q18   1   0.8375  0.1349  0.3462  11.00000  0.05    0.37
Q19   1   0.9188  0.2773  0.3320  11.00000  0.05    0.37
Q20   1   0.8408  0.4018  0.4212  11.00000  0.05    0.36
Q21   1   0.3445  0.3663  0.8544  11.00000  0.05    0.36
Q22   1   1.0510  0.3186  0.1144  11.00000  0.05    0.35
Q23   1   0.4403  0.2825  0.7706  11.00000  0.05    0.35
Q24   1   0.4141  0.3546  0.8105  11.00000  0.05    0.34
Q25   1   0.5142  0.4029  0.7155  11.00000  0.05    0.33
;
_shelx_res_checksum              39849
_olex2_submission_special_instructions 'No special instructions were received'
####################################################################### 
# 
# This file contains crystal structure data downloaded from the 
# Cambridge Structural Database (CSD) hosted by the Cambridge 
# Crystallographic Data Centre (CCDC).
# 
# Full information about CCDC data access policies and citation 
# guidelines are available at http://www.ccdc.cam.ac.uk/access/V1 
# 
# Audit and citation data items may have been added by the CCDC. 
# Please retain this information to preserve the provenance of 
# this file and to allow appropriate attribution of the data. 
# 
#######################################################################

data_testm1
_database_code_depnum_ccdc_archive 'CCDC 1441689'
_audit_update_record             
;
2015-12-10 deposited with the CCDC.
2016-02-19 downloaded from the CCDC.
;
_audit_creation_date             2015-10-26
_audit_creation_method           
;
Olex2 1.2
(compiled 2015.09.30 svn.r3233 for OlexSys, GUI svn.r5103)
;
_shelxl_version_number           2013-4
_chemical_name_common            ?
_chemical_name_systematic        
;
 ?
;
_chemical_formula_moiety         'C10 H4 I N O4'
_chemical_formula_sum            'C10 H4 I N O4'
_chemical_formula_weight         329.04
_chemical_melting_point          ?
loop_
_atom_type_symbol
_atom_type_description
_atom_type_scat_dispersion_real
_atom_type_scat_dispersion_imag
_atom_type_scat_source
C C 0.0033 0.0016 'International Tables Vol C Tables 4.2.6.8 and 6.1.1.4'
H H 0.0000 0.0000 'International Tables Vol C Tables 4.2.6.8 and 6.1.1.4'
I I -0.4742 1.8119 'International Tables Vol C Tables 4.2.6.8 and 6.1.1.4'
N N 0.0061 0.0033 'International Tables Vol C Tables 4.2.6.8 and 6.1.1.4'
O O 0.0106 0.0060 'International Tables Vol C Tables 4.2.6.8 and 6.1.1.4'

_shelx_space_group_comment       
;
The symmetry employed for this shelxl refinement is uniquely defined
by the following loop, which should always be used as a source of
symmetry information in preference to the above space-group names.
They are only intended as comments.
;
_space_group_crystal_system      monoclinic
_space_group_IT_number           14
_space_group_name_H-M_alt        'P 1 21/c 1'
_space_group_name_Hall           '-P 2ybc'
loop_
_space_group_symop_operation_xyz
'x, y, z'
'-x, y+1/2, -z+1/2'
'-x, -y, -z'
'x, -y-1/2, z-1/2'

_cell_length_a                   7.7794(3)
_cell_length_b                   9.0897(3)
_cell_length_c                   13.9834(5)
_cell_angle_alpha                90
_cell_angle_beta                 99.5625(14)
_cell_angle_gamma                90
_cell_volume                     975.06(6)
_cell_formula_units_Z            4
_cell_measurement_reflns_used    6582
_cell_measurement_temperature    100(2)
_cell_measurement_theta_max      27.88
_cell_measurement_theta_min      2.66
_shelx_estimated_absorpt_T_max   ?
_shelx_estimated_absorpt_T_min   ?
_exptl_absorpt_coefficient_mu    3.281
_exptl_absorpt_correction_T_max  0.7456
_exptl_absorpt_correction_T_min  0.6200
_exptl_absorpt_correction_type   multi-scan
_exptl_absorpt_process_details   
;
SADABS-2014/5 (Bruker,2014/5) was used for absorption correction.
wR2(int) was 0.0650 before and 0.0266 after correction.
The Ratio of minimum to maximum transmission is 0.8315.
The \l/2 correction factor is 0.00150.
;
_exptl_crystal_colour            red
_exptl_crystal_colour_primary    red
_exptl_crystal_density_diffrn    2.241
_exptl_crystal_density_meas      ?
_exptl_crystal_density_method    ?
_exptl_crystal_description       block
_exptl_crystal_F_000             624
_exptl_crystal_size_max          0.32
_exptl_crystal_size_mid          0.32
_exptl_crystal_size_min          0.21
_exptl_special_details           
;
 ?
;
_exptl_transmission_factor_max   ?
_exptl_transmission_factor_min   ?
_diffrn_reflns_av_R_equivalents  0.0147
_diffrn_reflns_av_unetI/netI     0.0133
_diffrn_reflns_Laue_measured_fraction_full 0.999
_diffrn_reflns_Laue_measured_fraction_max 0.997
_diffrn_reflns_limit_h_max       8
_diffrn_reflns_limit_h_min       -10
_diffrn_reflns_limit_k_max       11
_diffrn_reflns_limit_k_min       -11
_diffrn_reflns_limit_l_max       18
_diffrn_reflns_limit_l_min       -16
_diffrn_reflns_number            8574
_diffrn_reflns_point_group_measured_fraction_full 0.999
_diffrn_reflns_point_group_measured_fraction_max 0.997
_diffrn_reflns_theta_full        26.000
_diffrn_reflns_theta_max         27.921
_diffrn_reflns_theta_min         2.655
_diffrn_ambient_temperature      100(2)
_diffrn_detector                 'Bruker area detector'
_diffrn_detector_area_resol_mean ?
_diffrn_detector_type            'CCD area detector'
_diffrn_measured_fraction_theta_full 0.999
_diffrn_measured_fraction_theta_max 0.997
_diffrn_measurement_device       'Bruker Apex II kappa CCD area detector'
_diffrn_measurement_device_type  'Bruker Apex II kappa CCD area detector'
_diffrn_measurement_method       '\f and \w scans'
_diffrn_radiation_monochromator  graphite
_diffrn_radiation_type           MoK\a
_diffrn_radiation_wavelength     0.71073
_diffrn_source                   'fine-focus sealed tube'
_diffrn_standards_number         0
_reflns_Friedel_coverage         0.000
_reflns_Friedel_fraction_full    .
_reflns_Friedel_fraction_max     .
_reflns_number_gt                2252
_reflns_number_total             2322
_reflns_special_details          
;
 Reflections were merged by SHELXL according to the crystal
 class for the calculation of statistics and refinement.
 
 _reflns_Friedel_fraction is defined as the number of unique
 Friedel pairs measured divided by the number that would be
 possible theoretically, ignoring centric projections and
 systematic absences.
;
_reflns_threshold_expression     'I > 2\s(I)'
_computing_cell_refinement       'SAINT v8.34A (Bruker, 2013)'
_computing_data_collection       ?
_computing_data_reduction        'SAINT v8.34A (Bruker, 2013)'
_computing_molecular_graphics    'Olex2 (Dolomanov et al., 2009)'
_computing_publication_material  'Olex2 (Dolomanov et al., 2009)'
_computing_structure_refinement  'ShelXL (Sheldrick, 2015)'
_computing_structure_solution    
;
Superflip (Palatinus & Chapuis, 2007;Palatinus & van der Lee, 2008;
Palatinus et al., 2012)
;
_refine_diff_density_max         0.499
_refine_diff_density_min         -0.396
_refine_diff_density_rms         0.070
_refine_ls_extinction_coef       .
_refine_ls_extinction_method     none
_refine_ls_goodness_of_fit_ref   1.109
_refine_ls_hydrogen_treatment    constr
_refine_ls_matrix_type           full
_refine_ls_number_parameters     145
_refine_ls_number_reflns         2322
_refine_ls_number_restraints     0
_refine_ls_R_factor_all          0.0153
_refine_ls_R_factor_gt           0.0145
_refine_ls_restrained_S_all      1.109
_refine_ls_shift/su_max          0.001
_refine_ls_shift/su_mean         0.000
_refine_ls_structure_factor_coef Fsqd
_refine_ls_weighting_details     
'w=1/[\s^2^(Fo^2^)+(0.0123P)^2^+0.9842P] where P=(Fo^2^+2Fc^2^)/3'
_refine_ls_weighting_scheme      calc
_refine_ls_wR_factor_gt          0.0341
_refine_ls_wR_factor_ref         0.0344
_refine_special_details          
;
 ?
;
_olex2_refinement_description    
;
1. Fixed Uiso
 At 1.2 times of:
  All C(H) groups
2.a Aromatic/amide H refined with riding coordinates:
 C2(H2), C3(H3), C8(H8), C9(H9)
;
_atom_sites_solution_hydrogens   geom
_atom_sites_solution_primary     ?
_atom_sites_solution_secondary   ?
loop_
_atom_site_label
_atom_site_type_symbol
_atom_site_fract_x
_atom_site_fract_y
_atom_site_fract_z
_atom_site_U_iso_or_equiv
_atom_site_adp_type
_atom_site_occupancy
_atom_site_site_symmetry_order
_atom_site_calc_flag
_atom_site_refinement_flags_posn
_atom_site_refinement_flags_adp
_atom_site_refinement_flags_occupancy
_atom_site_disorder_assembly
_atom_site_disorder_group
I1 I 0.46394(2) 0.32037(2) 0.63337(2) 0.01333(4) Uani 1 1 d . . . . .
O1 O 0.11999(17) -0.05159(15) 0.20509(9) 0.0190(3) Uani 1 1 d . . . . .
O2 O -0.11253(16) 0.04387(15) 0.24664(9) 0.0175(3) Uani 1 1 d . . . . .
O3 O 0.44675(17) -0.00426(14) 0.67419(9) 0.0168(3) Uani 1 1 d . . . . .
O4 O 0.01075(17) -0.21258(15) 0.37038(9) 0.0175(3) Uani 1 1 d . . . . .
N1 N 0.04325(19) 0.01491(16) 0.26085(10) 0.0116(3) Uani 1 1 d . . . . .
C1 C 0.3392(2) 0.19929(18) 0.51415(12) 0.0110(3) Uani 1 1 d . . . . .
C2 C 0.2940(2) 0.28094(19) 0.42923(12) 0.0126(3) Uani 1 1 d . . . . .
H2 H 0.3277 0.3813 0.4281 0.015 Uiso 1 1 calc R . . . .
C3 C 0.2007(2) 0.21760(19) 0.34642(12) 0.0122(3) Uani 1 1 d . . . . .
H3 H 0.1737 0.2724 0.2880 0.015 Uiso 1 1 calc R . . . .
C4 C 0.1479(2) 0.07350(18) 0.35065(11) 0.0103(3) Uani 1 1 d . . . . .
C5 C 0.1899(2) -0.01266(18) 0.43334(11) 0.0097(3) Uani 1 1 d . . . . .
C6 C 0.2921(2) 0.04998(18) 0.51619(11) 0.0095(3) Uani 1 1 d . . . . .
C7 C 0.3484(2) -0.04704(19) 0.60256(12) 0.0112(3) Uani 1 1 d . . . . .
C8 C 0.2863(2) -0.20099(19) 0.59827(13) 0.0142(3) Uani 1 1 d . . . . .
H8 H 0.3217 -0.2628 0.6527 0.017 Uiso 1 1 calc R . . . .
C9 C 0.1830(2) -0.25662(19) 0.52145(13) 0.0143(3) Uani 1 1 d . . . . .
H9 H 0.1489 -0.3569 0.5221 0.017 Uiso 1 1 calc R . . . .
C10 C 0.1205(2) -0.16642(18) 0.43567(12) 0.0113(3) Uani 1 1 d . . . . .

loop_
_atom_site_aniso_label
_atom_site_aniso_U_11
_atom_site_aniso_U_22
_atom_site_aniso_U_33
_atom_site_aniso_U_23
_atom_site_aniso_U_13
_atom_site_aniso_U_12
I1 0.01787(7) 0.01143(6) 0.00964(6) -0.00233(4) -0.00081(4) -0.00336(4)
O1 0.0202(6) 0.0224(7) 0.0150(6) -0.0077(5) 0.0049(5) 0.0002(5)
O2 0.0124(6) 0.0191(6) 0.0189(6) -0.0028(5) -0.0036(5) 0.0024(5)
O3 0.0203(6) 0.0165(6) 0.0116(6) 0.0026(5) -0.0031(5) -0.0026(5)
O4 0.0191(6) 0.0157(6) 0.0162(6) -0.0017(5) -0.0017(5) -0.0052(5)
N1 0.0142(7) 0.0102(7) 0.0098(6) -0.0003(5) 0.0001(5) -0.0007(5)
C1 0.0111(7) 0.0122(8) 0.0094(7) -0.0025(6) 0.0011(6) 0.0000(6)
C2 0.0146(8) 0.0090(8) 0.0137(8) -0.0007(6) 0.0009(6) -0.0001(6)
C3 0.0139(8) 0.0119(8) 0.0101(7) 0.0010(6) 0.0004(6) 0.0025(6)
C4 0.0087(7) 0.0123(8) 0.0095(7) -0.0027(6) 0.0006(6) 0.0007(6)
C5 0.0084(7) 0.0107(8) 0.0103(7) -0.0011(6) 0.0023(6) 0.0004(6)
C6 0.0092(7) 0.0111(8) 0.0084(7) -0.0004(6) 0.0021(6) 0.0002(6)
C7 0.0112(7) 0.0128(8) 0.0102(7) 0.0012(6) 0.0031(6) 0.0002(6)
C8 0.0178(9) 0.0125(8) 0.0125(8) 0.0030(6) 0.0034(6) -0.0008(7)
C9 0.0185(8) 0.0103(8) 0.0146(8) 0.0013(6) 0.0040(7) -0.0022(7)
C10 0.0112(7) 0.0121(8) 0.0113(7) -0.0022(6) 0.0037(6) -0.0003(6)

_geom_special_details            
;
 All esds (except the esd in the dihedral angle between two l.s. planes)
 are estimated using the full covariance matrix.  The cell esds are taken
 into account individually in the estimation of esds in distances, angles
 and torsion angles; correlations between esds in cell parameters are only
 used when they are defined by crystal symmetry.  An approximate (isotropic)
 treatment of cell esds is used for estimating esds involving l.s. planes.
;
loop_
_geom_bond_atom_site_label_1
_geom_bond_atom_site_label_2
_geom_bond_distance
_geom_bond_site_symmetry_2
_geom_bond_publ_flag
I1 C1 2.0964(16) . ?
O1 N1 1.2183(19) . ?
O2 N1 1.2237(19) . ?
O3 C7 1.219(2) . ?
O4 C10 1.216(2) . ?
N1 C4 1.478(2) . ?
C1 C2 1.395(2) . ?
C1 C6 1.407(2) . ?
C2 H2 0.9500 . ?
C2 C3 1.386(2) . ?
C3 H3 0.9500 . ?
C3 C4 1.377(2) . ?
C4 C5 1.390(2) . ?
C5 C6 1.412(2) . ?
C5 C10 1.501(2) . ?
C6 C7 1.501(2) . ?
C7 C8 1.478(2) . ?
C8 H8 0.9500 . ?
C8 C9 1.330(2) . ?
C9 H9 0.9500 . ?
C9 C10 1.467(2) . ?

loop_
_geom_angle_atom_site_label_1
_geom_angle_atom_site_label_2
_geom_angle_atom_site_label_3
_geom_angle
_geom_angle_site_symmetry_1
_geom_angle_site_symmetry_3
_geom_angle_publ_flag
O1 N1 O2 125.46(14) . . ?
O1 N1 C4 117.60(14) . . ?
O2 N1 C4 116.84(13) . . ?
C2 C1 I1 114.55(12) . . ?
C2 C1 C6 120.05(15) . . ?
C6 C1 I1 125.30(12) . . ?
C1 C2 H2 119.6 . . ?
C3 C2 C1 120.88(16) . . ?
C3 C2 H2 119.6 . . ?
C2 C3 H3 120.7 . . ?
C4 C3 C2 118.55(15) . . ?
C4 C3 H3 120.7 . . ?
C3 C4 N1 115.63(14) . . ?
C3 C4 C5 122.77(15) . . ?
C5 C4 N1 121.61(15) . . ?
C4 C5 C6 118.56(15) . . ?
C4 C5 C10 120.48(15) . . ?
C6 C5 C10 120.90(15) . . ?
C1 C6 C5 119.04(15) . . ?
C1 C6 C7 122.74(15) . . ?
C5 C6 C7 118.21(15) . . ?
O3 C7 C6 122.23(15) . . ?
O3 C7 C8 119.46(15) . . ?
C8 C7 C6 118.28(14) . . ?
C7 C8 H8 118.6 . . ?
C9 C8 C7 122.84(16) . . ?
C9 C8 H8 118.6 . . ?
C8 C9 H9 119.3 . . ?
C8 C9 C10 121.43(16) . . ?
C10 C9 H9 119.3 . . ?
O4 C10 C5 121.01(15) . . ?
O4 C10 C9 121.11(16) . . ?
C9 C10 C5 117.81(15) . . ?

loop_
_geom_torsion_atom_site_label_1
_geom_torsion_atom_site_label_2
_geom_torsion_atom_site_label_3
_geom_torsion_atom_site_label_4
_geom_torsion
_geom_torsion_site_symmetry_1
_geom_torsion_site_symmetry_2
_geom_torsion_site_symmetry_3
_geom_torsion_site_symmetry_4
_geom_torsion_publ_flag
I1 C1 C2 C3 -175.70(13) . . . . ?
I1 C1 C6 C5 172.33(12) . . . . ?
I1 C1 C6 C7 -8.7(2) . . . . ?
O1 N1 C4 C3 94.52(18) . . . . ?
O1 N1 C4 C5 -85.3(2) . . . . ?
O2 N1 C4 C3 -81.96(19) . . . . ?
O2 N1 C4 C5 98.27(19) . . . . ?
O3 C7 C8 C9 -177.99(17) . . . . ?
N1 C4 C5 C6 179.25(14) . . . . ?
N1 C4 C5 C10 -3.7(2) . . . . ?
C1 C2 C3 C4 2.3(3) . . . . ?
C1 C6 C7 O3 -4.3(2) . . . . ?
C1 C6 C7 C8 177.84(15) . . . . ?
C2 C1 C6 C5 -3.9(2) . . . . ?
C2 C1 C6 C7 175.14(15) . . . . ?
C2 C3 C4 N1 177.76(15) . . . . ?
C2 C3 C4 C5 -2.5(3) . . . . ?
C3 C4 C5 C6 -0.5(2) . . . . ?
C3 C4 C5 C10 176.55(15) . . . . ?
C4 C5 C6 C1 3.7(2) . . . . ?
C4 C5 C6 C7 -175.39(14) . . . . ?
C4 C5 C10 O4 -8.7(2) . . . . ?
C4 C5 C10 C9 174.20(15) . . . . ?
C5 C6 C7 O3 174.72(16) . . . . ?
C5 C6 C7 C8 -3.1(2) . . . . ?
C6 C1 C2 C3 0.9(3) . . . . ?
C6 C5 C10 O4 168.26(16) . . . . ?
C6 C5 C10 C9 -8.8(2) . . . . ?
C6 C7 C8 C9 -0.1(2) . . . . ?
C7 C8 C9 C10 -1.3(3) . . . . ?
C8 C9 C10 O4 -171.55(17) . . . . ?
C8 C9 C10 C5 5.5(2) . . . . ?
C10 C5 C6 C1 -173.38(15) . . . . ?
C10 C5 C6 C7 7.6(2) . . . . ?

_shelx_res_file                  
;
TITL testm1 in P2(1)/c
CELL 0.71073 7.7794 9.0897 13.9834 90 99.5625 90
ZERR 4 0.0003 0.0003 0.0005 0 0.0014 0
LATT 1
SYMM -X,0.5+Y,0.5-Z
SFAC C H I N O
UNIT 40 16 4 4 16

L.S. 4 0 0
PLAN  5
TEMP -173.12
fmap 2 53
MORE -1
BOND $H
ACTA 52
CONF
REM <olex2.extras>
REM <HklSrc "%.\\testm1.hkl">
REM </olex2.extras>

WGHT    0.012300    0.984200
FVAR       0.13010
I1    3    0.463943    0.320368    0.633373    11.00000    0.01787    0.01143 =
         0.00964   -0.00233   -0.00081   -0.00336
O1    5    0.119988   -0.051595    0.205095    11.00000    0.02017    0.02244 =
         0.01498   -0.00771    0.00495    0.00020
O2    5   -0.112531    0.043870    0.246636    11.00000    0.01236    0.01911 =
         0.01889   -0.00276   -0.00356    0.00235
O3    5    0.446748   -0.004256    0.674191    11.00000    0.02029    0.01652 =
         0.01162    0.00257   -0.00312   -0.00263
O4    5    0.010752   -0.212582    0.370377    11.00000    0.01910    0.01568 =
         0.01615   -0.00169   -0.00171   -0.00521
N1    4    0.043254    0.014912    0.260847    11.00000    0.01415    0.01019 =
         0.00978   -0.00030    0.00007   -0.00071
C1    1    0.339218    0.199289    0.514146    11.00000    0.01107    0.01225 =
         0.00935   -0.00254    0.00105   -0.00004
C2    1    0.294049    0.280937    0.429230    11.00000    0.01464    0.00904 =
         0.01368   -0.00066    0.00089   -0.00015
AFIX  43
H2    2    0.327743    0.381301    0.428148    11.00000   -1.20000
AFIX   0
C3    1    0.200676    0.217599    0.346423    11.00000    0.01395    0.01190 =
         0.01010    0.00102    0.00045    0.00253
AFIX  43
H3    2    0.173659    0.272413    0.288013    11.00000   -1.20000
AFIX   0
C4    1    0.147914    0.073502    0.350648    11.00000    0.00873    0.01225 =
         0.00950   -0.00273    0.00059    0.00074
C5    1    0.189916   -0.012664    0.433338    11.00000    0.00842    0.01072 =
         0.01032   -0.00111    0.00235    0.00044
C6    1    0.292129    0.049981    0.516189    11.00000    0.00925    0.01108 =
         0.00837   -0.00036    0.00212    0.00024
C7    1    0.348409   -0.047035    0.602563    11.00000    0.01119    0.01281 =
         0.01019    0.00118    0.00309    0.00018
C8    1    0.286279   -0.200992    0.598269    11.00000    0.01784    0.01255 =
         0.01252    0.00298    0.00344   -0.00077
AFIX  43
H8    2    0.321669   -0.262849    0.652743    11.00000   -1.20000
AFIX   0
C9    1    0.182995   -0.256620    0.521445    11.00000    0.01848    0.01034 =
         0.01457    0.00126    0.00404   -0.00219
AFIX  43
H9    2    0.148933   -0.356931    0.522108    11.00000   -1.20000
AFIX   0
C10   1    0.120496   -0.166420    0.435672    11.00000    0.01121    0.01207 =
         0.01130   -0.00220    0.00370   -0.00032
HKLF 4

REM  testm1 in P2(1)/c
REM R1 =  0.0145 for    2252 Fo > 4sig(Fo)  and  0.0153 for all    2322 data
REM    145 parameters refined using      0 restraints

END

WGHT      0.0123      0.9842

REM Highest difference peak  0.499,  deepest hole -0.396,  1-sigma level  0.070
Q1    1   0.0984 -0.4457  0.5186  11.00000  0.05    0.50
Q2    1   0.1026  0.0427  0.3122  11.00000  0.05    0.44
Q3    1   0.3204  0.0048  0.5587  11.00000  0.05    0.43
Q4    1   0.1539 -0.2138  0.4800  11.00000  0.05    0.41
Q5    1   0.1600 -0.0839  0.4359  11.00000  0.05    0.41
;
_shelx_res_checksum              71851
_olex2_submission_special_instructions 'No special instructions were received'
####################################################################### 
# 
# This file contains crystal structure data downloaded from the 
# Cambridge Structural Database (CSD) hosted by the Cambridge 
# Crystallographic Data Centre (CCDC).
# 
# Full information about CCDC data access policies and citation 
# guidelines are available at http://www.ccdc.cam.ac.uk/access/V1 
# 
# Audit and citation data items may have been added by the CCDC. 
# Please retain this information to preserve the provenance of 
# this file and to allow appropriate attribution of the data. 
# 
#######################################################################

data_testo1
_database_code_depnum_ccdc_archive 'CCDC 1441690'
_audit_update_record             
;
2015-12-10 deposited with the CCDC.
2016-02-19 downloaded from the CCDC.
;
_audit_creation_date             2015-09-25
_audit_creation_method           
;
Olex2 1.2
(compiled 2015.01.26 svn.r3150 for OlexSys, GUI svn.r4998)
;
_shelxl_version_number           2013-4
_chemical_name_common            ?
_chemical_name_systematic        
;
 ?
;
_chemical_formula_moiety         'C10 H4 Br I O2'
_chemical_formula_sum            'C10 H4 Br I O2'
_chemical_formula_weight         362.94
_chemical_absolute_configuration ad
_chemical_melting_point          ?
loop_
_atom_type_symbol
_atom_type_description
_atom_type_scat_dispersion_real
_atom_type_scat_dispersion_imag
_atom_type_scat_source
C C 0.0033 0.0016 'International Tables Vol C Tables 4.2.6.8 and 6.1.1.4'
H H 0.0000 0.0000 'International Tables Vol C Tables 4.2.6.8 and 6.1.1.4'
Br Br -0.2901 2.4595 'International Tables Vol C Tables 4.2.6.8 and 6.1.1.4'
I I -0.4742 1.8119 'International Tables Vol C Tables 4.2.6.8 and 6.1.1.4'
O O 0.0106 0.0060 'International Tables Vol C Tables 4.2.6.8 and 6.1.1.4'

_shelx_space_group_comment       
;
The symmetry employed for this shelxl refinement is uniquely defined
by the following loop, which should always be used as a source of
symmetry information in preference to the above space-group names.
They are only intended as comments.
;
_space_group_crystal_system      orthorhombic
_space_group_IT_number           19
_space_group_name_H-M_alt        'P 21 21 21'
_space_group_name_Hall           'P 2ac 2ab'
loop_
_space_group_symop_operation_xyz
'x, y, z'
'-x+1/2, -y, z+1/2'
'x+1/2, -y+1/2, -z'
'-x, y+1/2, -z+1/2'

_cell_length_a                   5.07520(10)
_cell_length_b                   6.1752(2)
_cell_length_c                   30.9217(11)
_cell_angle_alpha                90
_cell_angle_beta                 90
_cell_angle_gamma                90
_cell_volume                     969.10(5)
_cell_formula_units_Z            4
_cell_measurement_reflns_used    3455
_cell_measurement_temperature    100(2)
_cell_measurement_theta_max      27.86
_cell_measurement_theta_min      2.63
_shelx_estimated_absorpt_T_max   ?
_shelx_estimated_absorpt_T_min   ?
_exptl_absorpt_coefficient_mu    7.393
_exptl_absorpt_correction_T_max  0.7456
_exptl_absorpt_correction_T_min  0.4090
_exptl_absorpt_correction_type   multi-scan
_exptl_absorpt_process_details   
;
SADABS-2014/5 (Bruker,2014/5) was used for absorption correction.
wR2(int) was 0.1086 before and 0.0544 after correction.
The Ratio of minimum to maximum transmission is 0.5486.
The \l/2 correction factor is 0.00150.
;
_exptl_crystal_colour            orange
_exptl_crystal_colour_primary    orange
_exptl_crystal_density_diffrn    2.488
_exptl_crystal_density_meas      ?
_exptl_crystal_density_method    ?
_exptl_crystal_description       plate
_exptl_crystal_F_000             672
_exptl_crystal_size_max          0.38
_exptl_crystal_size_mid          0.21
_exptl_crystal_size_min          0.08
_exptl_special_details           
;
 ?
;
_exptl_transmission_factor_max   ?
_exptl_transmission_factor_min   ?
_diffrn_reflns_av_R_equivalents  0.0343
_diffrn_reflns_av_unetI/netI     0.0435
_diffrn_reflns_Laue_measured_fraction_full 1.000
_diffrn_reflns_Laue_measured_fraction_max 1.000
_diffrn_reflns_limit_h_max       6
_diffrn_reflns_limit_h_min       -6
_diffrn_reflns_limit_k_max       8
_diffrn_reflns_limit_k_min       -8
_diffrn_reflns_limit_l_max       40
_diffrn_reflns_limit_l_min       -15
_diffrn_reflns_number            7320
_diffrn_reflns_point_group_measured_fraction_full 1.000
_diffrn_reflns_point_group_measured_fraction_max 1.000
_diffrn_reflns_theta_full        26.000
_diffrn_reflns_theta_max         27.923
_diffrn_reflns_theta_min         1.317
_diffrn_ambient_temperature      100(2)
_diffrn_detector                 'Bruker area detector'
_diffrn_detector_area_resol_mean ?
_diffrn_detector_type            'CCD area detector'
_diffrn_measured_fraction_theta_full 1.000
_diffrn_measured_fraction_theta_max 1.000
_diffrn_measurement_device       'Bruker Apex II kappa CCD area detector'
_diffrn_measurement_device_type  'Bruker Apex II kappa CCD area detector'
_diffrn_measurement_method       '\f and \w scans'
_diffrn_radiation_monochromator  graphite
_diffrn_radiation_type           MoK\a
_diffrn_radiation_wavelength     0.71073
_diffrn_source                   'fine-focus sealed tube'
_diffrn_standards_number         0
_reflns_Friedel_coverage         0.652
_reflns_Friedel_fraction_full    1.000
_reflns_Friedel_fraction_max     1.000
_reflns_number_gt                2194
_reflns_number_total             2329
_reflns_special_details          
;
 Reflections were merged by SHELXL according to the crystal
 class for the calculation of statistics and refinement.
 
 _reflns_Friedel_fraction is defined as the number of unique
 Friedel pairs measured divided by the number that would be
 possible theoretically, ignoring centric projections and
 systematic absences.
;
_reflns_threshold_expression     'I > 2\s(I)'
_computing_cell_refinement       'SAINT v8.34A (Bruker, 2013)'
_computing_data_collection       ?
_computing_data_reduction        'SAINT v8.34A (Bruker, 2013)'
_computing_molecular_graphics    'Olex2 (Dolomanov et al., 2009)'
_computing_publication_material  'Olex2 (Dolomanov et al., 2009)'
_computing_structure_refinement  'ShelXL (Sheldrick, 2008)'
_computing_structure_solution    
;
Superflip (Palatinus & Chapuis, 2007;Palatinus & van der Lee, 2008;
Palatinus et al., 2012)
;
_refine_diff_density_max         0.969
_refine_diff_density_min         -1.133
_refine_diff_density_rms         0.140
_refine_ls_abs_structure_details 
;
 Flack x determined using 827 quotients [(I+)-(I-)]/[(I+)+(I-)]
 (Parsons and Flack (2004), Acta Cryst. A60, s61).
;
_refine_ls_abs_structure_Flack   0.038(9)
_refine_ls_extinction_coef       .
_refine_ls_extinction_method     none
_refine_ls_goodness_of_fit_ref   1.127
_refine_ls_hydrogen_treatment    constr
_refine_ls_matrix_type           full
_refine_ls_number_parameters     127
_refine_ls_number_reflns         2329
_refine_ls_number_restraints     0
_refine_ls_R_factor_all          0.0313
_refine_ls_R_factor_gt           0.0278
_refine_ls_restrained_S_all      1.127
_refine_ls_shift/su_max          0.001
_refine_ls_shift/su_mean         0.000
_refine_ls_structure_factor_coef Fsqd
_refine_ls_weighting_details     
'w=1/[\s^2^(Fo^2^)+(0.0101P)^2^+0.5125P] where P=(Fo^2^+2Fc^2^)/3'
_refine_ls_weighting_scheme      calc
_refine_ls_wR_factor_gt          0.0486
_refine_ls_wR_factor_ref         0.0493
_refine_special_details          
;
 ?
;
_olex2_refinement_description    
;
1. Fixed Uiso
 At 1.2 times of:
  All C(H) groups
2.a Aromatic/amide H refined with riding coordinates:
 C3(H3), C7(H7), C8(H8), C9(H9)
;
_atom_sites_solution_hydrogens   geom
_atom_sites_solution_primary     iterative
_atom_sites_solution_secondary   ?
loop_
_atom_site_label
_atom_site_type_symbol
_atom_site_fract_x
_atom_site_fract_y
_atom_site_fract_z
_atom_site_U_iso_or_equiv
_atom_site_adp_type
_atom_site_occupancy
_atom_site_site_symmetry_order
_atom_site_calc_flag
_atom_site_refinement_flags_posn
_atom_site_refinement_flags_adp
_atom_site_refinement_flags_occupancy
_atom_site_disorder_assembly
_atom_site_disorder_group
I1 I 1.06028(7) 0.35787(7) 0.46176(2) 0.01228(10) Uani 1 1 d . . . . .
Br1 Br 0.23589(11) 0.15148(13) 0.26022(2) 0.01696(15) Uani 1 1 d . . . . .
O1 O 0.1340(9) 0.5579(8) 0.31165(14) 0.0197(11) Uani 1 1 d . . . . .
O2 O 0.9777(7) 0.1467(8) 0.37416(12) 0.0142(9) Uani 1 1 d . . . . .
C1 C 0.3262(12) 0.4670(11) 0.32620(18) 0.0113(13) Uani 1 1 d . . . . .
C2 C 0.4237(13) 0.2584(10) 0.30785(18) 0.0130(13) Uani 1 1 d . . . . .
C3 C 0.6311(10) 0.1563(12) 0.32432(17) 0.0132(12) Uani 1 1 d . . . . .
H3 H 0.6872 0.0282 0.3115 0.016 Uiso 1 1 calc R . . . .
C4 C 0.7756(12) 0.2391(11) 0.36233(19) 0.0127(13) Uani 1 1 d . . . . .
C5 C 0.6768(11) 0.4374(10) 0.38415(19) 0.0101(13) Uani 1 1 d . . . . .
C6 C 0.4674(12) 0.5543(11) 0.36508(18) 0.0125(13) Uani 1 1 d . . . . .
C7 C 0.3781(12) 0.7471(11) 0.3817(2) 0.0130(14) Uani 1 1 d . . . . .
H7 H 0.2433 0.8229 0.3680 0.016 Uiso 1 1 calc R . . . .
C8 C 0.4924(11) 0.8263(11) 0.41903(19) 0.0166(14) Uani 1 1 d . . . . .
H8 H 0.4358 0.9583 0.4301 0.020 Uiso 1 1 calc R . . . .
C9 C 0.6892(12) 0.7135(11) 0.4403(2) 0.0151(14) Uani 1 1 d . . . . .
H9 H 0.7606 0.7670 0.4658 0.018 Uiso 1 1 calc R . . . .
C10 C 0.7792(11) 0.5185(10) 0.42294(19) 0.0100(13) Uani 1 1 d . . . . .

loop_
_atom_site_aniso_label
_atom_site_aniso_U_11
_atom_site_aniso_U_22
_atom_site_aniso_U_33
_atom_site_aniso_U_23
_atom_site_aniso_U_13
_atom_site_aniso_U_12
I1 0.01131(16) 0.01643(19) 0.00911(15) 0.0004(2) -0.00077(15) 0.0009(2)
Br1 0.0150(3) 0.0226(3) 0.0132(3) -0.0041(3) -0.0032(2) -0.0010(3)
O1 0.019(2) 0.023(3) 0.017(2) -0.001(2) -0.0060(18) 0.006(2)
O2 0.011(2) 0.015(2) 0.0163(18) -0.002(2) -0.0049(15) 0.008(2)
C1 0.012(3) 0.014(3) 0.007(3) 0.005(3) 0.001(2) 0.001(3)
C2 0.015(3) 0.015(3) 0.009(3) 0.002(2) -0.001(3) -0.005(3)
C3 0.017(3) 0.012(3) 0.011(3) -0.003(3) 0.004(2) 0.000(3)
C4 0.014(3) 0.013(3) 0.011(3) 0.002(3) 0.004(2) -0.005(3)
C5 0.009(3) 0.010(3) 0.012(3) -0.001(3) 0.002(2) 0.002(3)
C6 0.010(3) 0.018(3) 0.009(3) 0.003(3) 0.004(2) -0.002(3)
C7 0.011(3) 0.015(3) 0.013(3) 0.006(3) 0.004(2) 0.004(3)
C8 0.021(4) 0.009(3) 0.021(3) -0.003(3) 0.003(2) 0.001(3)
C9 0.016(3) 0.014(3) 0.015(3) -0.004(3) -0.002(2) 0.000(3)
C10 0.007(3) 0.010(3) 0.013(3) 0.003(3) 0.000(2) 0.003(3)

_geom_special_details            
;
 All esds (except the esd in the dihedral angle between two l.s. planes)
 are estimated using the full covariance matrix.  The cell esds are taken
 into account individually in the estimation of esds in distances, angles
 and torsion angles; correlations between esds in cell parameters are only
 used when they are defined by crystal symmetry.  An approximate (isotropic)
 treatment of cell esds is used for estimating esds involving l.s. planes.
;
loop_
_geom_bond_atom_site_label_1
_geom_bond_atom_site_label_2
_geom_bond_distance
_geom_bond_site_symmetry_2
_geom_bond_publ_flag
I1 C10 2.112(6) . ?
Br1 C2 1.875(6) . ?
O1 C1 1.212(7) . ?
O2 C4 1.229(7) . ?
C1 C2 1.492(9) . ?
C1 C6 1.500(8) . ?
C2 C3 1.329(8) . ?
C3 H3 0.9300 . ?
C3 C4 1.477(8) . ?
C4 C5 1.485(9) . ?
C5 C6 1.414(9) . ?
C5 C10 1.400(8) . ?
C6 C7 1.373(9) . ?
C7 H7 0.9300 . ?
C7 C8 1.382(9) . ?
C8 H8 0.9300 . ?
C8 C9 1.384(8) . ?
C9 H9 0.9300 . ?
C9 C10 1.395(9) . ?

loop_
_geom_angle_atom_site_label_1
_geom_angle_atom_site_label_2
_geom_angle_atom_site_label_3
_geom_angle
_geom_angle_site_symmetry_1
_geom_angle_site_symmetry_3
_geom_angle_publ_flag
O1 C1 C2 121.7(6) . . ?
O1 C1 C6 121.0(6) . . ?
C2 C1 C6 117.2(5) . . ?
C1 C2 Br1 115.7(4) . . ?
C3 C2 Br1 122.5(5) . . ?
C3 C2 C1 121.8(5) . . ?
C2 C3 H3 118.9 . . ?
C2 C3 C4 122.3(6) . . ?
C4 C3 H3 118.9 . . ?
O2 C4 C3 119.4(6) . . ?
O2 C4 C5 121.9(5) . . ?
C3 C4 C5 118.6(6) . . ?
C6 C5 C4 119.0(5) . . ?
C10 C5 C4 124.0(5) . . ?
C10 C5 C6 117.0(6) . . ?
C5 C6 C1 120.7(6) . . ?
C7 C6 C1 116.9(6) . . ?
C7 C6 C5 122.3(6) . . ?
C6 C7 H7 120.6 . . ?
C6 C7 C8 118.7(6) . . ?
C8 C7 H7 120.6 . . ?
C7 C8 H8 119.3 . . ?
C7 C8 C9 121.5(6) . . ?
C9 C8 H8 119.3 . . ?
C8 C9 H9 120.4 . . ?
C8 C9 C10 119.2(6) . . ?
C10 C9 H9 120.4 . . ?
C5 C10 I1 124.7(5) . . ?
C9 C10 I1 114.1(4) . . ?
C9 C10 C5 121.1(6) . . ?

loop_
_geom_torsion_atom_site_label_1
_geom_torsion_atom_site_label_2
_geom_torsion_atom_site_label_3
_geom_torsion_atom_site_label_4
_geom_torsion
_geom_torsion_site_symmetry_1
_geom_torsion_site_symmetry_2
_geom_torsion_site_symmetry_3
_geom_torsion_site_symmetry_4
_geom_torsion_publ_flag
Br1 C2 C3 C4 -178.9(4) . . . . ?
O1 C1 C2 Br1 1.6(8) . . . . ?
O1 C1 C2 C3 -178.6(6) . . . . ?
O1 C1 C6 C5 174.4(6) . . . . ?
O1 C1 C6 C7 -3.6(9) . . . . ?
O2 C4 C5 C6 170.4(6) . . . . ?
O2 C4 C5 C10 -9.3(9) . . . . ?
C1 C2 C3 C4 1.3(9) . . . . ?
C1 C6 C7 C8 176.1(5) . . . . ?
C2 C1 C6 C5 -2.5(8) . . . . ?
C2 C1 C6 C7 179.5(5) . . . . ?
C2 C3 C4 O2 -174.5(6) . . . . ?
C2 C3 C4 C5 3.2(9) . . . . ?
C3 C4 C5 C6 -7.3(8) . . . . ?
C3 C4 C5 C10 173.0(6) . . . . ?
C4 C5 C6 C1 6.9(8) . . . . ?
C4 C5 C6 C7 -175.3(5) . . . . ?
C4 C5 C10 I1 -7.6(8) . . . . ?
C4 C5 C10 C9 175.7(6) . . . . ?
C5 C6 C7 C8 -1.9(9) . . . . ?
C6 C1 C2 Br1 178.4(4) . . . . ?
C6 C1 C2 C3 -1.8(8) . . . . ?
C6 C5 C10 I1 172.6(4) . . . . ?
C6 C5 C10 C9 -4.0(9) . . . . ?
C6 C7 C8 C9 -1.4(9) . . . . ?
C7 C8 C9 C10 1.8(9) . . . . ?
C8 C9 C10 I1 -176.0(5) . . . . ?
C8 C9 C10 C5 1.0(9) . . . . ?
C10 C5 C6 C1 -173.4(5) . . . . ?
C10 C5 C6 C7 4.5(9) . . . . ?

_shelx_res_file                  
;
TITL testo1 in P2(1)2(1)2(1)
CELL 0.71073 5.0752 6.1752 30.9217 90 90 90
ZERR 4 0.0001 0.0002 0.0011 0 0 0
LATT -1
SYMM 0.5-X,-Y,0.5+Z
SYMM 0.5+X,0.5-Y,-Z
SYMM -X,0.5+Y,0.5-Z
SFAC C H Br I O
UNIT 40 16 4 4 8

L.S. 4 0 0
PLAN  5
fmap 2 53
MORE -1
BOND $H
ACTA 52
CONF
REM <olex2.extras>
REM <HklSrc "%.\\testo1.hkl">
REM </olex2.extras>

WGHT    0.010100    0.512500
FVAR       0.13876
I1    4    1.060283    0.357875    0.461764    11.00000    0.01131    0.01643 =
         0.00911    0.00039   -0.00077    0.00093
BR1   3    0.235885    0.151482    0.260221    11.00000    0.01502    0.02260 =
         0.01324   -0.00411   -0.00320   -0.00102
O1    5    0.134024    0.557943    0.311655    11.00000    0.01875    0.02333 =
         0.01714   -0.00067   -0.00599    0.00622
O2    5    0.977715    0.146714    0.374157    11.00000    0.01142    0.01503 =
         0.01630   -0.00240   -0.00489    0.00842
C1    1    0.326154    0.466993    0.326197    11.00000    0.01241    0.01415 =
         0.00726    0.00497    0.00113    0.00050
C2    1    0.423703    0.258438    0.307851    11.00000    0.01541    0.01495 =
         0.00857    0.00155   -0.00134   -0.00486
C3    1    0.631097    0.156296    0.324318    11.00000    0.01672    0.01162 =
         0.01132   -0.00300    0.00409   -0.00037
AFIX  43
H3    2    0.687219    0.028200    0.311460    11.00000   -1.20000
AFIX   0
C4    1    0.775609    0.239090    0.362329    11.00000    0.01395    0.01292 =
         0.01116    0.00220    0.00393   -0.00521
C5    1    0.676831    0.437385    0.384153    11.00000    0.00892    0.00987 =
         0.01164   -0.00085    0.00230    0.00228
C6    1    0.467428    0.554273    0.365076    11.00000    0.01028    0.01822 =
         0.00896    0.00298    0.00366   -0.00244
C7    1    0.378095    0.747098    0.381664    11.00000    0.01133    0.01478 =
         0.01292    0.00584    0.00355    0.00409
AFIX  43
H7    2    0.243328    0.822899    0.368020    11.00000   -1.20000
AFIX   0
C8    1    0.492380    0.826297    0.419026    11.00000    0.02067    0.00874 =
         0.02051   -0.00263    0.00324    0.00081
AFIX  43
H8    2    0.435774    0.958312    0.430125    11.00000   -1.20000
AFIX   0
C9    1    0.689214    0.713458    0.440286    11.00000    0.01559    0.01449 =
         0.01516   -0.00375   -0.00203    0.00047
AFIX  43
H9    2    0.760617    0.766990    0.465839    11.00000   -1.20000
AFIX   0
C10   1    0.779239    0.518519    0.422941    11.00000    0.00701    0.01019 =
         0.01273    0.00317   -0.00040    0.00337
HKLF 4

REM  testo1 in P2(1)2(1)2(1)
REM R1 =  0.0278 for    2194 Fo > 4sig(Fo)  and  0.0313 for all    2329 data
REM    127 parameters refined using      0 restraints

END

WGHT      0.0101      0.5126

REM Highest difference peak  0.969,  deepest hole -1.133,  1-sigma level  0.140
Q1    1   0.6739  0.3595  0.4605  11.00000  0.05    0.97
Q2    1   0.0549  0.9441  0.3613  11.00000  0.05    0.68
Q3    1   0.0162  0.1437  0.2578  11.00000  0.05    0.60
Q4    1   1.3928  0.4262  0.4627  11.00000  0.05    0.57
Q5    1   0.3258  1.1560  0.4446  11.00000  0.05    0.51
;
_shelx_res_checksum              67024
_olex2_submission_special_instructions 'No special instructions were received'
####################################################################### 
# 
# This file contains crystal structure data downloaded from the 
# Cambridge Structural Database (CSD) hosted by the Cambridge 
# Crystallographic Data Centre (CCDC).
# 
# Full information about CCDC data access policies and citation 
# guidelines are available at http://www.ccdc.cam.ac.uk/access/V1 
# 
# Audit and citation data items may have been added by the CCDC. 
# Please retain this information to preserve the provenance of 
# this file and to allow appropriate attribution of the data. 
# 
#######################################################################

data_testt1
_database_code_depnum_ccdc_archive 'CCDC 1441691'
_audit_update_record             
;
2015-12-10 deposited with the CCDC.
2016-02-19 downloaded from the CCDC.
;
_audit_creation_date             2015-09-29
_audit_creation_method           
;
Olex2 1.2
(compiled 2015.01.26 svn.r3150 for OlexSys, GUI svn.r4998)
;
_shelxl_version_number           2013-4
_chemical_name_common            ?
_chemical_name_systematic        
;
 ?
;
_chemical_formula_moiety         'C10 H3 Br2 I O2'
_chemical_formula_sum            'C10 H3 Br2 I O2'
_chemical_formula_weight         441.84
_chemical_melting_point          ?
loop_
_atom_type_symbol
_atom_type_description
_atom_type_scat_dispersion_real
_atom_type_scat_dispersion_imag
_atom_type_scat_source
C C 0.0033 0.0016 'International Tables Vol C Tables 4.2.6.8 and 6.1.1.4'
H H 0.0000 0.0000 'International Tables Vol C Tables 4.2.6.8 and 6.1.1.4'
Br Br -0.2901 2.4595 'International Tables Vol C Tables 4.2.6.8 and 6.1.1.4'
I I -0.4742 1.8119 'International Tables Vol C Tables 4.2.6.8 and 6.1.1.4'
O O 0.0106 0.0060 'International Tables Vol C Tables 4.2.6.8 and 6.1.1.4'

_shelx_space_group_comment       
;
The symmetry employed for this shelxl refinement is uniquely defined
by the following loop, which should always be used as a source of
symmetry information in preference to the above space-group names.
They are only intended as comments.
;
_space_group_crystal_system      triclinic
_space_group_IT_number           2
_space_group_name_H-M_alt        'P -1'
_space_group_name_Hall           '-P 1'
loop_
_space_group_symop_operation_xyz
'x, y, z'
'-x, -y, -z'

_cell_length_a                   7.1805(2)
_cell_length_b                   8.2069(3)
_cell_length_c                   10.2503(3)
_cell_angle_alpha                67.006(2)
_cell_angle_beta                 88.761(2)
_cell_angle_gamma                69.374(2)
_cell_volume                     515.67(3)
_cell_formula_units_Z            2
_cell_measurement_reflns_used    3903
_cell_measurement_temperature    100(2)
_cell_measurement_theta_max      27.97
_cell_measurement_theta_min      2.83
_shelx_estimated_absorpt_T_max   ?
_shelx_estimated_absorpt_T_min   ?
_exptl_absorpt_coefficient_mu    10.825
_exptl_absorpt_correction_T_max  0.7456
_exptl_absorpt_correction_T_min  0.4539
_exptl_absorpt_correction_type   multi-scan
_exptl_absorpt_process_details   
;
SADABS-2014/5 (Bruker,2014/5) was used for absorption correction.
wR2(int) was 0.0834 before and 0.0374 after correction.
The Ratio of minimum to maximum transmission is 0.6088.
The \l/2 correction factor is 0.00150.
;
_exptl_crystal_colour            orange
_exptl_crystal_colour_primary    orange
_exptl_crystal_density_diffrn    2.846
_exptl_crystal_density_meas      ?
_exptl_crystal_density_method    ?
_exptl_crystal_description       plate
_exptl_crystal_F_000             404
_exptl_crystal_size_max          0.28
_exptl_crystal_size_mid          0.22
_exptl_crystal_size_min          0.13
_exptl_special_details           
;
 ?
;
_exptl_transmission_factor_max   ?
_exptl_transmission_factor_min   ?
_diffrn_reflns_av_R_equivalents  0.0270
_diffrn_reflns_av_unetI/netI     0.0258
_diffrn_reflns_Laue_measured_fraction_full 1.000
_diffrn_reflns_Laue_measured_fraction_max 0.998
_diffrn_reflns_limit_h_max       9
_diffrn_reflns_limit_h_min       -9
_diffrn_reflns_limit_k_max       10
_diffrn_reflns_limit_k_min       -10
_diffrn_reflns_limit_l_max       13
_diffrn_reflns_limit_l_min       -13
_diffrn_reflns_number            8930
_diffrn_reflns_point_group_measured_fraction_full 1.000
_diffrn_reflns_point_group_measured_fraction_max 0.998
_diffrn_reflns_theta_full        26.000
_diffrn_reflns_theta_max         28.028
_diffrn_reflns_theta_min         2.178
_diffrn_ambient_temperature      100(2)
_diffrn_detector                 'Bruker area detector'
_diffrn_detector_area_resol_mean ?
_diffrn_detector_type            'CCD area detector'
_diffrn_measured_fraction_theta_full 1.000
_diffrn_measured_fraction_theta_max 0.998
_diffrn_measurement_device       'Bruker Apex II kappa CCD area detector'
_diffrn_measurement_device_type  'Bruker Apex II kappa CCD area detector'
_diffrn_measurement_method       '\f and \w scans'
_diffrn_radiation_monochromator  graphite
_diffrn_radiation_type           MoK\a
_diffrn_radiation_wavelength     0.71073
_diffrn_source                   'fine-focus sealed tube'
_diffrn_standards_number         0
_reflns_Friedel_coverage         0.000
_reflns_Friedel_fraction_full    .
_reflns_Friedel_fraction_max     .
_reflns_number_gt                2214
_reflns_number_total             2508
_reflns_special_details          
;
 Reflections were merged by SHELXL according to the crystal
 class for the calculation of statistics and refinement.
 
 _reflns_Friedel_fraction is defined as the number of unique
 Friedel pairs measured divided by the number that would be
 possible theoretically, ignoring centric projections and
 systematic absences.
;
_reflns_threshold_expression     'I > 2\s(I)'
_computing_cell_refinement       'SAINT v8.34A (Bruker, 2013)'
_computing_data_collection       ?
_computing_data_reduction        'SAINT v8.34A (Bruker, 2013)'
_computing_molecular_graphics    'Olex2 (Dolomanov et al., 2009)'
_computing_publication_material  'Olex2 (Dolomanov et al., 2009)'
_computing_structure_refinement  'ShelXL (Sheldrick, 2008)'
_computing_structure_solution    
;
Superflip (Palatinus & Chapuis, 2007;Palatinus & van der Lee, 2008;
Palatinus et al., 2012)
;
_refine_diff_density_max         0.890
_refine_diff_density_min         -0.808
_refine_diff_density_rms         0.129
_refine_ls_extinction_coef       .
_refine_ls_extinction_method     none
_refine_ls_goodness_of_fit_ref   1.045
_refine_ls_hydrogen_treatment    constr
_refine_ls_matrix_type           full
_refine_ls_number_parameters     136
_refine_ls_number_reflns         2508
_refine_ls_number_restraints     0
_refine_ls_R_factor_all          0.0277
_refine_ls_R_factor_gt           0.0212
_refine_ls_restrained_S_all      1.045
_refine_ls_shift/su_max          0.002
_refine_ls_shift/su_mean         0.000
_refine_ls_structure_factor_coef Fsqd
_refine_ls_weighting_details     
'w=1/[\s^2^(Fo^2^)+(0.0257P)^2^+0.2385P] where P=(Fo^2^+2Fc^2^)/3'
_refine_ls_weighting_scheme      calc
_refine_ls_wR_factor_gt          0.0489
_refine_ls_wR_factor_ref         0.0510
_refine_special_details          
;
 ?
;
_olex2_refinement_description    
;
1. Fixed Uiso
 At 1.2 times of:
  All C(H) groups
2.a Aromatic/amide H refined with riding coordinates:
 C8(H8), C9(H9), C10(H10)
;
_atom_sites_solution_hydrogens   geom
_atom_sites_solution_primary     iterative
_atom_sites_solution_secondary   ?
loop_
_atom_site_label
_atom_site_type_symbol
_atom_site_fract_x
_atom_site_fract_y
_atom_site_fract_z
_atom_site_U_iso_or_equiv
_atom_site_adp_type
_atom_site_occupancy
_atom_site_site_symmetry_order
_atom_site_calc_flag
_atom_site_refinement_flags_posn
_atom_site_refinement_flags_adp
_atom_site_refinement_flags_occupancy
_atom_site_disorder_assembly
_atom_site_disorder_group
I1 I 0.24019(3) 0.51390(3) 0.60445(2) 0.01379(7) Uani 1 1 d . . . . .
Br1 Br 0.28464(5) -0.04062(4) 1.41084(3) 0.01569(8) Uani 1 1 d . . . . .
Br2 Br 0.28779(5) 0.39861(4) 1.21666(3) 0.01420(8) Uani 1 1 d . . . . .
O1 O 0.2556(3) -0.2217(3) 1.2148(2) 0.0143(5) Uani 1 1 d . . . . .
O2 O 0.2196(4) 0.4887(3) 0.9091(2) 0.0204(5) Uani 1 1 d . . . . .
C1 C 0.2423(4) 0.0119(4) 0.9841(3) 0.0094(6) Uani 1 1 d . . . . .
C2 C 0.2539(4) -0.0633(4) 1.1437(3) 0.0108(6) Uani 1 1 d . . . . .
C3 C 0.2649(5) 0.0636(4) 1.2116(3) 0.0115(6) Uani 1 1 d . . . . .
C4 C 0.2647(4) 0.2377(4) 1.1348(3) 0.0109(6) Uani 1 1 d . . . . .
C5 C 0.2391(5) 0.3233(4) 0.9735(3) 0.0114(6) Uani 1 1 d . . . . .
C6 C 0.2368(4) 0.1971(4) 0.9010(3) 0.0095(6) Uani 1 1 d . . . . .
C7 C 0.2275(4) 0.2552(4) 0.7521(3) 0.0109(6) Uani 1 1 d . . . . .
C8 C 0.2185(4) 0.1342(4) 0.6911(3) 0.0126(6) Uani 1 1 d . . . . .
H8 H 0.2099 0.1754 0.5922 0.015 Uiso 1 1 calc R . . . .
C9 C 0.2218(5) -0.0473(4) 0.7739(3) 0.0125(6) Uani 1 1 d . . . . .
H9 H 0.2137 -0.1261 0.7310 0.015 Uiso 1 1 calc R . . . .
C10 C 0.2373(4) -0.1098(4) 0.9216(3) 0.0116(6) Uani 1 1 d . . . . .
H10 H 0.2443 -0.2326 0.9786 0.014 Uiso 1 1 calc R . . . .

loop_
_atom_site_aniso_label
_atom_site_aniso_U_11
_atom_site_aniso_U_22
_atom_site_aniso_U_33
_atom_site_aniso_U_23
_atom_site_aniso_U_13
_atom_site_aniso_U_12
I1 0.01930(11) 0.01073(10) 0.01012(10) -0.00145(7) 0.00183(7) -0.00741(8)
Br1 0.02846(19) 0.01333(15) 0.00869(14) -0.00525(12) 0.00395(12) -0.01090(14)
Br2 0.02250(17) 0.01088(14) 0.01404(15) -0.00802(12) 0.00249(12) -0.00837(13)
O1 0.0235(12) 0.0091(10) 0.0116(10) -0.0027(8) 0.0017(9) -0.0089(9)
O2 0.0369(15) 0.0110(11) 0.0144(11) -0.0038(9) 0.0001(10) -0.0116(11)
C1 0.0097(14) 0.0089(13) 0.0102(13) -0.0045(11) 0.0012(11) -0.0033(11)
C2 0.0108(14) 0.0102(13) 0.0132(13) -0.0066(11) 0.0024(11) -0.0039(12)
C3 0.0148(15) 0.0115(13) 0.0086(13) -0.0050(11) 0.0018(11) -0.0044(12)
C4 0.0118(14) 0.0105(13) 0.0137(14) -0.0089(12) 0.0029(11) -0.0037(12)
C5 0.0126(14) 0.0091(13) 0.0120(13) -0.0044(11) 0.0016(11) -0.0034(12)
C6 0.0077(13) 0.0080(13) 0.0135(13) -0.0051(11) -0.0003(11) -0.0026(11)
C7 0.0115(14) 0.0081(13) 0.0128(14) -0.0031(11) 0.0020(11) -0.0044(12)
C8 0.0110(14) 0.0132(14) 0.0113(13) -0.0052(12) 0.0020(11) -0.0017(12)
C9 0.0142(15) 0.0158(14) 0.0125(13) -0.0104(12) 0.0022(12) -0.0060(13)
C10 0.0129(15) 0.0088(13) 0.0134(14) -0.0048(11) 0.0019(11) -0.0040(12)

_geom_special_details            
;
 All esds (except the esd in the dihedral angle between two l.s. planes)
 are estimated using the full covariance matrix.  The cell esds are taken
 into account individually in the estimation of esds in distances, angles
 and torsion angles; correlations between esds in cell parameters are only
 used when they are defined by crystal symmetry.  An approximate (isotropic)
 treatment of cell esds is used for estimating esds involving l.s. planes.
;
loop_
_geom_bond_atom_site_label_1
_geom_bond_atom_site_label_2
_geom_bond_distance
_geom_bond_site_symmetry_2
_geom_bond_publ_flag
I1 C7 2.104(3) . ?
Br1 C3 1.867(3) . ?
Br2 C4 1.872(3) . ?
O1 C2 1.213(4) . ?
O2 C5 1.212(4) . ?
C1 C2 1.498(4) . ?
C1 C6 1.409(4) . ?
C1 C10 1.391(4) . ?
C2 C3 1.484(4) . ?
C3 C4 1.334(4) . ?
C4 C5 1.508(4) . ?
C5 C6 1.496(4) . ?
C6 C7 1.405(4) . ?
C7 C8 1.384(4) . ?
C8 H8 0.9300 . ?
C8 C9 1.389(4) . ?
C9 H9 0.9300 . ?
C9 C10 1.389(4) . ?
C10 H10 0.9300 . ?

loop_
_geom_angle_atom_site_label_1
_geom_angle_atom_site_label_2
_geom_angle_atom_site_label_3
_geom_angle
_geom_angle_site_symmetry_1
_geom_angle_site_symmetry_3
_geom_angle_publ_flag
C6 C1 C2 121.6(3) . . ?
C10 C1 C2 116.8(3) . . ?
C10 C1 C6 121.5(3) . . ?
O1 C2 C1 121.5(3) . . ?
O1 C2 C3 121.2(3) . . ?
C3 C2 C1 117.2(2) . . ?
C2 C3 Br1 115.1(2) . . ?
C4 C3 Br1 123.0(2) . . ?
C4 C3 C2 121.9(3) . . ?
C3 C4 Br2 123.2(2) . . ?
C3 C4 C5 122.4(3) . . ?
C5 C4 Br2 114.4(2) . . ?
O2 C5 C4 119.4(3) . . ?
O2 C5 C6 123.2(3) . . ?
C6 C5 C4 117.3(2) . . ?
C1 C6 C5 119.3(3) . . ?
C7 C6 C1 117.8(3) . . ?
C7 C6 C5 123.0(3) . . ?
C6 C7 I1 125.9(2) . . ?
C8 C7 I1 113.9(2) . . ?
C8 C7 C6 120.2(3) . . ?
C7 C8 H8 119.2 . . ?
C7 C8 C9 121.6(3) . . ?
C9 C8 H8 119.2 . . ?
C8 C9 H9 120.4 . . ?
C10 C9 C8 119.2(3) . . ?
C10 C9 H9 120.4 . . ?
C1 C10 H10 120.1 . . ?
C9 C10 C1 119.8(3) . . ?
C9 C10 H10 120.1 . . ?

loop_
_geom_torsion_atom_site_label_1
_geom_torsion_atom_site_label_2
_geom_torsion_atom_site_label_3
_geom_torsion_atom_site_label_4
_geom_torsion
_geom_torsion_site_symmetry_1
_geom_torsion_site_symmetry_2
_geom_torsion_site_symmetry_3
_geom_torsion_site_symmetry_4
_geom_torsion_publ_flag
I1 C7 C8 C9 176.0(2) . . . . ?
Br1 C3 C4 Br2 0.9(4) . . . . ?
Br1 C3 C4 C5 -177.1(2) . . . . ?
Br2 C4 C5 O2 -5.7(4) . . . . ?
Br2 C4 C5 C6 175.0(2) . . . . ?
O1 C2 C3 Br1 0.8(4) . . . . ?
O1 C2 C3 C4 179.5(3) . . . . ?
O2 C5 C6 C1 -174.3(3) . . . . ?
O2 C5 C6 C7 5.1(5) . . . . ?
C1 C2 C3 Br1 -178.7(2) . . . . ?
C1 C2 C3 C4 0.0(4) . . . . ?
C1 C6 C7 I1 -175.0(2) . . . . ?
C1 C6 C7 C8 1.8(4) . . . . ?
C2 C1 C6 C5 -1.0(4) . . . . ?
C2 C1 C6 C7 179.5(3) . . . . ?
C2 C1 C10 C9 178.5(3) . . . . ?
C2 C3 C4 Br2 -177.7(2) . . . . ?
C2 C3 C4 C5 4.3(5) . . . . ?
C3 C4 C5 O2 172.5(3) . . . . ?
C3 C4 C5 C6 -6.7(4) . . . . ?
C4 C5 C6 C1 5.0(4) . . . . ?
C4 C5 C6 C7 -175.6(3) . . . . ?
C5 C6 C7 I1 5.6(4) . . . . ?
C5 C6 C7 C8 -177.6(3) . . . . ?
C6 C1 C2 O1 178.9(3) . . . . ?
C6 C1 C2 C3 -1.6(4) . . . . ?
C6 C1 C10 C9 -1.5(4) . . . . ?
C6 C7 C8 C9 -1.2(5) . . . . ?
C7 C8 C9 C10 -0.9(5) . . . . ?
C8 C9 C10 C1 2.2(4) . . . . ?
C10 C1 C2 O1 -1.2(4) . . . . ?
C10 C1 C2 C3 178.4(3) . . . . ?
C10 C1 C6 C5 179.0(3) . . . . ?
C10 C1 C6 C7 -0.5(4) . . . . ?

_shelx_res_file                  
;
TITL testt1 in P-1
CELL 0.71073 7.1805 8.2069 10.2503 67.0061 88.7608 69.3744
ZERR 2 0.0002 0.0003 0.0003 0.0021 0.0023 0.0022
LATT 1
SFAC C H Br I O
UNIT 20 6 4 2 4

L.S. 4 0 0
PLAN  5
fmap 2 53
MORE -1
BOND $H
ACTA 52
CONF
REM <olex2.extras>
REM <HklSrc "%.\\testt1.hkl">
REM </olex2.extras>

WGHT    0.025700    0.238500
FVAR       0.10564
I1    4    0.240188    0.513899    0.604452    11.00000    0.01930    0.01073 =
         0.01012   -0.00145    0.00183   -0.00741
BR1   3    0.284636   -0.040621    1.410838    11.00000    0.02846    0.01333 =
         0.00869   -0.00525    0.00395   -0.01090
BR2   3    0.287791    0.398609    1.216662    11.00000    0.02250    0.01088 =
         0.01404   -0.00802    0.00249   -0.00837
O1    5    0.255582   -0.221731    1.214786    11.00000    0.02345    0.00907 =
         0.01156   -0.00273    0.00171   -0.00890
O2    5    0.219561    0.488701    0.909101    11.00000    0.03687    0.01102 =
         0.01441   -0.00380    0.00009   -0.01157
C1    1    0.242334    0.011926    0.984060    11.00000    0.00971    0.00890 =
         0.01016   -0.00448    0.00123   -0.00333
C2    1    0.253919   -0.063288    1.143671    11.00000    0.01078    0.01025 =
         0.01318   -0.00664    0.00240   -0.00391
C3    1    0.264892    0.063609    1.211568    11.00000    0.01479    0.01151 =
         0.00864   -0.00499    0.00179   -0.00436
C4    1    0.264666    0.237680    1.134756    11.00000    0.01178    0.01052 =
         0.01374   -0.00892    0.00286   -0.00368
C5    1    0.239120    0.323267    0.973525    11.00000    0.01262    0.00915 =
         0.01196   -0.00442    0.00159   -0.00337
C6    1    0.236830    0.197125    0.901027    11.00000    0.00766    0.00801 =
         0.01347   -0.00514   -0.00034   -0.00257
C7    1    0.227549    0.255229    0.752103    11.00000    0.01147    0.00806 =
         0.01284   -0.00314    0.00195   -0.00443
C8    1    0.218472    0.134191    0.691057    11.00000    0.01098    0.01320 =
         0.01134   -0.00523    0.00196   -0.00173
AFIX  43
H8    2    0.209941    0.175402    0.592221    11.00000   -1.20000
AFIX   0
C9    1    0.221803   -0.047350    0.773903    11.00000    0.01419    0.01578 =
         0.01246   -0.01044    0.00222   -0.00596
AFIX  43
H9    2    0.213737   -0.126132    0.730966    11.00000   -1.20000
AFIX   0
C10   1    0.237321   -0.109833    0.921622    11.00000    0.01287    0.00883 =
         0.01341   -0.00483    0.00193   -0.00396
AFIX  43
H10   2    0.244337   -0.232627    0.978603    11.00000   -1.20000
AFIX   0
HKLF 4

REM  testt1 in P-1
REM R1 =  0.0212 for    2214 Fo > 4sig(Fo)  and  0.0277 for all    2508 data
REM    136 parameters refined using      0 restraints

END

WGHT      0.0257      0.2385

REM Highest difference peak  0.890,  deepest hole -0.808,  1-sigma level  0.129
Q1    1   0.2480 -0.1232  1.4905  11.00000  0.05    0.89
Q2    1   0.2607 -0.2257  1.0815  11.00000  0.05    0.84
Q3    1   0.2438  0.1852  0.7236  11.00000  0.05    0.83
Q4    1   0.2766  0.3431  1.3014  11.00000  0.05    0.70
Q5    1   0.3618  0.4912  0.6376  11.00000  0.05    0.69
;
_shelx_res_checksum              41523
_olex2_submission_special_instructions 'No special instructions were received'
####################################################################### 
# 
# This file contains crystal structure data downloaded from the 
# Cambridge Structural Database (CSD) hosted by the Cambridge 
# Crystallographic Data Centre (CCDC).
# 
# Full information about CCDC data access policies and citation 
# guidelines are available at http://www.ccdc.cam.ac.uk/access/V1 
# 
# Audit and citation data items may have been added by the CCDC. 
# Please retain this information to preserve the provenance of 
# this file and to allow appropriate attribution of the data. 
# 
#######################################################################

data_testm1
_database_code_depnum_ccdc_archive 'CCDC 1441692'
_audit_update_record             
;
2015-12-10 deposited with the CCDC.
2016-02-19 downloaded from the CCDC.
;
_audit_creation_date             2015-04-27
_audit_creation_method           
;
Olex2 1.2
(compiled 2015.01.26 svn.r3150 for OlexSys, GUI svn.r4998)
;
_shelxl_version_number           2013-4
_chemical_name_common            ?
_chemical_name_systematic        
;
 ?
;
_chemical_formula_moiety         'C10 H5 I O2'
_chemical_formula_sum            'C10 H5 I O2'
_chemical_formula_weight         284.04
_chemical_melting_point          ?
loop_
_atom_type_symbol
_atom_type_description
_atom_type_scat_dispersion_real
_atom_type_scat_dispersion_imag
_atom_type_scat_source
C C 0.0033 0.0016 'International Tables Vol C Tables 4.2.6.8 and 6.1.1.4'
H H 0.0000 0.0000 'International Tables Vol C Tables 4.2.6.8 and 6.1.1.4'
I I -0.4742 1.8119 'International Tables Vol C Tables 4.2.6.8 and 6.1.1.4'
O O 0.0106 0.0060 'International Tables Vol C Tables 4.2.6.8 and 6.1.1.4'

_shelx_space_group_comment       
;
The symmetry employed for this shelxl refinement is uniquely defined
by the following loop, which should always be used as a source of
symmetry information in preference to the above space-group names.
They are only intended as comments.
;
_space_group_crystal_system      monoclinic
_space_group_IT_number           14
_space_group_name_H-M_alt        'P 1 21/c 1'
_space_group_name_Hall           '-P 2ybc'
loop_
_space_group_symop_operation_xyz
'x, y, z'
'-x, y+1/2, -z+1/2'
'-x, -y, -z'
'x, -y-1/2, z-1/2'

_cell_length_a                   14.1706(8)
_cell_length_b                   4.1298(2)
_cell_length_c                   15.9165(10)
_cell_angle_alpha                90
_cell_angle_beta                 106.661(4)
_cell_angle_gamma                90
_cell_volume                     892.36(9)
_cell_formula_units_Z            4
_cell_measurement_reflns_used    1850
_cell_measurement_temperature    100(2)
_cell_measurement_theta_max      24.52
_cell_measurement_theta_min      2.67
_shelx_estimated_absorpt_T_max   ?
_shelx_estimated_absorpt_T_min   ?
_exptl_absorpt_coefficient_mu    3.547
_exptl_absorpt_correction_T_max  0.7456
_exptl_absorpt_correction_T_min  0.6068
_exptl_absorpt_correction_type   multi-scan
_exptl_absorpt_process_details   
;
SADABS-2014/4 (Bruker,2014/4) was used for absorption correction.
wR2(int) was 0.0733 before and 0.0527 after correction.
The Ratio of minimum to maximum transmission is 0.8138.
The \l/2 correction factor is 0.00150.
;
_exptl_crystal_colour            orange
_exptl_crystal_colour_primary    orange
_exptl_crystal_density_diffrn    2.114
_exptl_crystal_density_meas      ?
_exptl_crystal_density_method    ?
_exptl_crystal_description       plate
_exptl_crystal_F_000             536
_exptl_crystal_size_max          0.21
_exptl_crystal_size_mid          0.17
_exptl_crystal_size_min          0.06
_exptl_special_details           
;
 ?
;
_exptl_transmission_factor_max   ?
_exptl_transmission_factor_min   ?
_diffrn_reflns_av_R_equivalents  0.0539
_diffrn_reflns_av_unetI/netI     0.0552
_diffrn_reflns_Laue_measured_fraction_full 0.999
_diffrn_reflns_Laue_measured_fraction_max 0.994
_diffrn_reflns_limit_h_max       11
_diffrn_reflns_limit_h_min       -18
_diffrn_reflns_limit_k_max       5
_diffrn_reflns_limit_k_min       -5
_diffrn_reflns_limit_l_max       21
_diffrn_reflns_limit_l_min       -17
_diffrn_reflns_number            7669
_diffrn_reflns_point_group_measured_fraction_full 0.999
_diffrn_reflns_point_group_measured_fraction_max 0.994
_diffrn_reflns_theta_full        26.000
_diffrn_reflns_theta_max         28.027
_diffrn_reflns_theta_min         2.663
_diffrn_ambient_temperature      100(2)
_diffrn_detector                 'Bruker area detector'
_diffrn_detector_area_resol_mean ?
_diffrn_detector_type            'CCD area detector'
_diffrn_measured_fraction_theta_full 0.999
_diffrn_measured_fraction_theta_max 0.994
_diffrn_measurement_device       'Bruker Apex II kappa CCDC area detector'
_diffrn_measurement_device_type  'Bruker Apex II kappa CCDC area detector'
_diffrn_measurement_method       '\f and \w scans'
_diffrn_radiation_monochromator  graphite
_diffrn_radiation_type           MoK\a
_diffrn_radiation_wavelength     0.71073
_diffrn_source                   'fine-focus sealed tube'
_diffrn_special_details          ?
_diffrn_standards_number         0
_reflns_Friedel_coverage         0.000
_reflns_Friedel_fraction_full    .
_reflns_Friedel_fraction_max     .
_reflns_number_gt                1644
_reflns_number_total             2160
_reflns_special_details          
;
 Reflections were merged by SHELXL according to the crystal
 class for the calculation of statistics and refinement.
 
 _reflns_Friedel_fraction is defined as the number of unique
 Friedel pairs measured divided by the number that would be
 possible theoretically, ignoring centric projections and
 systematic absences.
;
_reflns_threshold_expression     'I > 2\s(I)'
_computing_cell_refinement       'SAINT v8.34A (Bruker, 2013)'
_computing_data_collection       ?
_computing_data_reduction        'SAINT v8.34A (Bruker, 2013)'
_computing_molecular_graphics    'Olex2 (Dolomanov et al., 2009)'
_computing_publication_material  'Olex2 (Dolomanov et al., 2009)'
_computing_structure_refinement  'ShelXL (Sheldrick, 2008)'
_computing_structure_solution    
;
Superflip (Palatinus & Chapuis, 2007;Palatinus & van der Lee, 2008;
Palatinus et al., 2012)
;
_refine_diff_density_max         2.220
_refine_diff_density_min         -1.084
_refine_diff_density_rms         0.184
_refine_ls_extinction_coef       .
_refine_ls_extinction_method     none
_refine_ls_goodness_of_fit_ref   1.004
_refine_ls_hydrogen_treatment    constr
_refine_ls_matrix_type           full
_refine_ls_number_parameters     118
_refine_ls_number_reflns         2160
_refine_ls_number_restraints     0
_refine_ls_R_factor_all          0.0617
_refine_ls_R_factor_gt           0.0414
_refine_ls_restrained_S_all      1.004
_refine_ls_shift/su_max          0.001
_refine_ls_shift/su_mean         0.000
_refine_ls_structure_factor_coef Fsqd
_refine_ls_weighting_details     
'w=1/[\s^2^(Fo^2^)+(0.0549P)^2^] where P=(Fo^2^+2Fc^2^)/3'
_refine_ls_weighting_scheme      calc
_refine_ls_wR_factor_gt          0.0932
_refine_ls_wR_factor_ref         0.1009
_refine_special_details          
;
 ?
;
_olex2_refinement_description    
;
1. Fixed Uiso
 At 1.2 times of:
  All C(H) groups
2.a Aromatic/amide H refined with riding coordinates:
 C4(H4), C5(H5), C6(H6), C7(H7), C10(H10)
;
_atom_sites_solution_hydrogens   geom
_atom_sites_solution_primary     iterative
_atom_sites_solution_secondary   ?
loop_
_atom_site_label
_atom_site_type_symbol
_atom_site_fract_x
_atom_site_fract_y
_atom_site_fract_z
_atom_site_U_iso_or_equiv
_atom_site_adp_type
_atom_site_occupancy
_atom_site_site_symmetry_order
_atom_site_calc_flag
_atom_site_refinement_flags_posn
_atom_site_refinement_flags_adp
_atom_site_refinement_flags_occupancy
_atom_site_disorder_assembly
_atom_site_disorder_group
I1 I 0.85978(3) -0.34134(8) 0.46750(3) 0.02716(14) Uani 1 1 d . . . . .
O1 O 0.6547(3) -0.0362(11) 0.4679(3) 0.0309(9) Uani 1 1 d . . . . .
O2 O 0.8981(3) 0.0800(10) 0.7933(3) 0.0322(10) Uani 1 1 d . . . . .
C1 C 0.8133(4) -0.1240(12) 0.5671(4) 0.0224(11) Uani 1 1 d . . . . .
C2 C 0.7099(4) -0.0008(13) 0.5420(4) 0.0233(11) Uani 1 1 d . . . . .
C3 C 0.6767(4) 0.1640(12) 0.6120(4) 0.0210(11) Uani 1 1 d . . . . .
C4 C 0.5822(4) 0.2869(13) 0.5922(4) 0.0255(12) Uani 1 1 d . . . . .
H4 H 0.5389 0.2633 0.5347 0.031 Uiso 1 1 calc R . . . .
C5 C 0.5509(4) 0.4423(13) 0.6551(4) 0.0278(13) Uani 1 1 d . . . . .
H5 H 0.4865 0.5319 0.6402 0.033 Uiso 1 1 calc R . . . .
C6 C 0.6120(4) 0.4719(14) 0.7409(4) 0.0307(13) Uani 1 1 d . . . . .
H6 H 0.5889 0.5763 0.7844 0.037 Uiso 1 1 calc R . . . .
C7 C 0.7062(4) 0.3474(13) 0.7616(4) 0.0264(12) Uani 1 1 d . . . . .
H7 H 0.7485 0.3662 0.8197 0.032 Uiso 1 1 calc R . . . .
C8 C 0.7396(4) 0.1942(12) 0.6974(4) 0.0206(11) Uani 1 1 d . . . . .
C9 C 0.8415(4) 0.0609(13) 0.7195(4) 0.0261(12) Uani 1 1 d . . . . .
C10 C 0.8733(4) -0.0933(13) 0.6483(4) 0.0262(12) Uani 1 1 d . . . . .
H10 H 0.9387 -0.1733 0.6608 0.031 Uiso 1 1 calc R . . . .

loop_
_atom_site_aniso_label
_atom_site_aniso_U_11
_atom_site_aniso_U_22
_atom_site_aniso_U_33
_atom_site_aniso_U_23
_atom_site_aniso_U_13
_atom_site_aniso_U_12
I1 0.0335(2) 0.02474(18) 0.0245(2) 0.00060(17) 0.01022(15) 0.00548(15)
O1 0.026(2) 0.046(2) 0.019(2) -0.0029(19) 0.0023(17) 0.0041(18)
O2 0.028(2) 0.047(3) 0.019(2) 0.0004(19) 0.0020(17) -0.0057(17)
C1 0.025(3) 0.022(2) 0.022(3) 0.002(2) 0.010(2) -0.002(2)
C2 0.026(3) 0.025(3) 0.021(3) -0.003(2) 0.009(2) -0.006(2)
C3 0.023(3) 0.022(2) 0.018(3) 0.006(2) 0.006(2) -0.003(2)
C4 0.025(3) 0.025(3) 0.025(3) 0.006(2) 0.005(2) -0.005(2)
C5 0.021(3) 0.024(2) 0.040(4) 0.002(3) 0.011(3) 0.001(2)
C6 0.037(3) 0.027(3) 0.032(4) -0.001(3) 0.017(3) -0.003(2)
C7 0.033(3) 0.027(3) 0.022(3) 0.000(2) 0.012(2) -0.006(2)
C8 0.022(3) 0.024(3) 0.016(3) 0.001(2) 0.005(2) -0.007(2)
C9 0.024(3) 0.030(3) 0.025(3) 0.002(2) 0.008(2) -0.005(2)
C10 0.019(3) 0.034(3) 0.025(3) 0.003(2) 0.006(2) 0.002(2)

_geom_special_details            
;
 All esds (except the esd in the dihedral angle between two l.s. planes)
 are estimated using the full covariance matrix.  The cell esds are taken
 into account individually in the estimation of esds in distances, angles
 and torsion angles; correlations between esds in cell parameters are only
 used when they are defined by crystal symmetry.  An approximate (isotropic)
 treatment of cell esds is used for estimating esds involving l.s. planes.
;
loop_
_geom_bond_atom_site_label_1
_geom_bond_atom_site_label_2
_geom_bond_distance
_geom_bond_site_symmetry_2
_geom_bond_publ_flag
I1 C1 2.087(5) . ?
O1 C2 1.223(7) . ?
O2 C9 1.221(7) . ?
C1 C2 1.494(7) . ?
C1 C10 1.333(8) . ?
C2 C3 1.492(7) . ?
C3 C4 1.381(7) . ?
C3 C8 1.402(7) . ?
C4 H4 0.9500 . ?
C4 C5 1.366(8) . ?
C5 H5 0.9500 . ?
C5 C6 1.397(9) . ?
C6 H6 0.9500 . ?
C6 C7 1.380(8) . ?
C7 H7 0.9500 . ?
C7 C8 1.395(7) . ?
C8 C9 1.491(8) . ?
C9 C10 1.478(8) . ?
C10 H10 0.9500 . ?

loop_
_geom_angle_atom_site_label_1
_geom_angle_atom_site_label_2
_geom_angle_atom_site_label_3
_geom_angle
_geom_angle_site_symmetry_1
_geom_angle_site_symmetry_3
_geom_angle_publ_flag
C2 C1 I1 116.2(4) . . ?
C10 C1 I1 121.7(4) . . ?
C10 C1 C2 122.1(5) . . ?
O1 C2 C1 121.7(5) . . ?
O1 C2 C3 121.6(5) . . ?
C3 C2 C1 116.7(5) . . ?
C4 C3 C2 119.3(5) . . ?
C4 C3 C8 119.6(5) . . ?
C8 C3 C2 121.1(5) . . ?
C3 C4 H4 119.9 . . ?
C5 C4 C3 120.2(6) . . ?
C5 C4 H4 119.9 . . ?
C4 C5 H5 119.4 . . ?
C4 C5 C6 121.1(5) . . ?
C6 C5 H5 119.4 . . ?
C5 C6 H6 120.4 . . ?
C7 C6 C5 119.2(5) . . ?
C7 C6 H6 120.4 . . ?
C6 C7 H7 119.9 . . ?
C6 C7 C8 120.1(6) . . ?
C8 C7 H7 119.9 . . ?
C3 C8 C9 119.9(5) . . ?
C7 C8 C3 119.8(5) . . ?
C7 C8 C9 120.3(5) . . ?
O2 C9 C8 121.8(5) . . ?
O2 C9 C10 120.4(5) . . ?
C10 C9 C8 117.8(5) . . ?
C1 C10 C9 122.3(5) . . ?
C1 C10 H10 118.8 . . ?
C9 C10 H10 118.8 . . ?

loop_
_geom_torsion_atom_site_label_1
_geom_torsion_atom_site_label_2
_geom_torsion_atom_site_label_3
_geom_torsion_atom_site_label_4
_geom_torsion
_geom_torsion_site_symmetry_1
_geom_torsion_site_symmetry_2
_geom_torsion_site_symmetry_3
_geom_torsion_site_symmetry_4
_geom_torsion_publ_flag
I1 C1 C2 O1 2.5(7) . . . . ?
I1 C1 C2 C3 -178.2(3) . . . . ?
I1 C1 C10 C9 179.8(4) . . . . ?
O1 C2 C3 C4 -1.6(8) . . . . ?
O1 C2 C3 C8 178.0(5) . . . . ?
O2 C9 C10 C1 178.8(5) . . . . ?
C1 C2 C3 C4 179.1(5) . . . . ?
C1 C2 C3 C8 -1.3(7) . . . . ?
C2 C1 C10 C9 0.8(8) . . . . ?
C2 C3 C4 C5 -179.1(5) . . . . ?
C2 C3 C8 C7 -179.5(5) . . . . ?
C2 C3 C8 C9 0.1(7) . . . . ?
C3 C4 C5 C6 -2.0(8) . . . . ?
C3 C8 C9 O2 -179.3(5) . . . . ?
C3 C8 C9 C10 1.5(7) . . . . ?
C4 C3 C8 C7 0.1(7) . . . . ?
C4 C3 C8 C9 179.7(5) . . . . ?
C4 C5 C6 C7 1.4(8) . . . . ?
C5 C6 C7 C8 0.0(8) . . . . ?
C6 C7 C8 C3 -0.7(8) . . . . ?
C6 C7 C8 C9 179.7(5) . . . . ?
C7 C8 C9 O2 0.3(8) . . . . ?
C7 C8 C9 C10 -178.9(5) . . . . ?
C8 C3 C4 C5 1.2(8) . . . . ?
C8 C9 C10 C1 -2.0(8) . . . . ?
C10 C1 C2 O1 -178.4(5) . . . . ?
C10 C1 C2 C3 0.8(7) . . . . ?

_shelx_res_file                  
;
TITL
CELL 0.71073 14.1706 4.1298 15.9165 90 106.661 90
ZERR 4 0.0008 0.0002 0.001 0 0.0041 0
LATT 1
SYMM -X,0.5+Y,0.5-Z
SFAC C H I O
UNIT 40 20 4 8

L.S. 4 0 0
PLAN  20
TEMP -173(2)
fmap 2 53
MORE -1
BOND $H
ACTA 52
CONF
REM <olex2.extras>
REM <HklSrc "%.\\testm1.hkl">
REM </olex2.extras>

WGHT    0.054900
FVAR       0.14946
I1    3    0.859783   -0.341339    0.467500    11.00000    0.03346    0.02474 =
         0.02449    0.00060    0.01022    0.00548
O1    4    0.654724   -0.036206    0.467858    11.00000    0.02556    0.04582 =
         0.01883   -0.00294    0.00231    0.00411
O2    4    0.898147    0.079967    0.793322    11.00000    0.02757    0.04743 =
         0.01869    0.00041    0.00199   -0.00575
C1    1    0.813312   -0.123988    0.567149    11.00000    0.02548    0.02195 =
         0.02171    0.00165    0.00996   -0.00190
C2    1    0.709878   -0.000799    0.541955    11.00000    0.02570    0.02451 =
         0.02077   -0.00282    0.00860   -0.00555
C3    1    0.676708    0.164022    0.611971    11.00000    0.02312    0.02169 =
         0.01829    0.00649    0.00588   -0.00285
C4    1    0.582215    0.286921    0.592189    11.00000    0.02503    0.02454 =
         0.02541    0.00648    0.00472   -0.00513
AFIX  43
H4    2    0.538879    0.263298    0.534666    11.00000   -1.20000
AFIX   0
C5    1    0.550890    0.442338    0.655092    11.00000    0.02134    0.02372 =
         0.03988    0.00210    0.01124    0.00059
AFIX  43
H5    2    0.486455    0.531860    0.640227    11.00000   -1.20000
AFIX   0
C6    1    0.611977    0.471895    0.740903    11.00000    0.03727    0.02749 =
         0.03188   -0.00064    0.01704   -0.00259
AFIX  43
H6    2    0.588926    0.576345    0.784431    11.00000   -1.20000
AFIX   0
C7    1    0.706214    0.347444    0.761625    11.00000    0.03315    0.02678 =
         0.02163   -0.00033    0.01181   -0.00627
AFIX  43
H7    2    0.748457    0.366154    0.819744    11.00000   -1.20000
AFIX   0
C8    1    0.739594    0.194212    0.697418    11.00000    0.02156    0.02373 =
         0.01645    0.00063    0.00531   -0.00676
C9    1    0.841541    0.060898    0.719454    11.00000    0.02358    0.03047 =
         0.02500    0.00180    0.00825   -0.00513
C10   1    0.873263   -0.093261    0.648267    11.00000    0.01855    0.03441 =
         0.02550    0.00303    0.00615    0.00198
AFIX  43
H10   2    0.938686   -0.173271    0.660764    11.00000   -1.20000
AFIX   0
HKLF 4

REM
REM R1 =  0.0414 for    1644 Fo > 4sig(Fo)  and  0.0617 for all    2160 data
REM    118 parameters refined using      0 restraints

END

WGHT      0.0549      0.0000

REM Highest difference peak  2.220,  deepest hole -1.084,  1-sigma level  0.184
Q1    1   0.8634 -0.1566  0.4833  11.00000  0.05    2.22
Q2    1   0.7984 -0.3616  0.4572  11.00000  0.05    2.19
Q3    1   0.9400 -0.3426  0.4985  11.00000  0.05    1.51
Q4    1   0.9028 -0.3110  0.4367  11.00000  0.05    1.00
Q5    1   0.5755  0.4339  0.6185  11.00000  0.05    0.76
Q6    1   0.9151 -0.4980  0.4633  11.00000  0.05    0.63
Q7    1   0.7881  0.1262  0.6986  11.00000  0.05    0.58
Q8    1   0.6112  0.1762  0.6050  11.00000  0.05    0.54
Q9    1   0.5470  0.2699  0.6004  11.00000  0.05    0.54
Q10   1   0.9398  0.0364  0.7626  11.00000  0.05    0.49
Q11   1   0.6446  0.2814  0.6180  11.00000  0.05    0.47
Q12   1   0.6006  0.1164  0.4397  11.00000  0.05    0.47
Q13   1   0.5667  0.5416  0.6782  11.00000  0.05    0.46
Q14   1   0.7026  0.1724  0.5602  11.00000  0.05    0.44
Q15   1   0.4817  0.7027  0.6034  11.00000  0.05    0.44
Q16   1   0.8983 -0.2540  0.6158  11.00000  0.05    0.43
Q17   1   0.9260 -0.1539  0.8025  11.00000  0.05    0.43
Q18   1   0.6985 -0.0826  0.5031  11.00000  0.05    0.43
Q19   1   0.6836  0.0932  0.5807  11.00000  0.05    0.43
Q20   1   0.7226  0.2926  0.7344  11.00000  0.05    0.43
;
_shelx_res_checksum              89891
_olex2_submission_special_instructions 'No special instructions were received'
####################################################################### 
# 
# This file contains crystal structure data downloaded from the 
# Cambridge Structural Database (CSD) hosted by the Cambridge 
# Crystallographic Data Centre (CCDC).
# 
# Full information about CCDC data access policies and citation 
# guidelines are available at http://www.ccdc.cam.ac.uk/access/V1 
# 
# Audit and citation data items may have been added by the CCDC. 
# Please retain this information to preserve the provenance of 
# this file and to allow appropriate attribution of the data. 
# 
#######################################################################

data_testm1
_database_code_depnum_ccdc_archive 'CCDC 1441693'
_audit_update_record             
;
2015-12-10 deposited with the CCDC.
2016-02-19 downloaded from the CCDC.
;
_audit_creation_date             2015-09-25
_audit_creation_method           
;
Olex2 1.2
(compiled 2015.01.26 svn.r3150 for OlexSys, GUI svn.r4998)
;
_shelxl_version_number           2013-4
_chemical_name_common            ?
_chemical_name_systematic        
;
 ?
;
_chemical_formula_moiety         'C10 H4 I2 O2'
_chemical_formula_sum            'C10 H4 I2 O2'
_chemical_formula_weight         409.93
_chemical_melting_point          ?
loop_
_atom_type_symbol
_atom_type_description
_atom_type_scat_dispersion_real
_atom_type_scat_dispersion_imag
_atom_type_scat_source
C C 0.0033 0.0016 'International Tables Vol C Tables 4.2.6.8 and 6.1.1.4'
H H 0.0000 0.0000 'International Tables Vol C Tables 4.2.6.8 and 6.1.1.4'
I I -0.4742 1.8119 'International Tables Vol C Tables 4.2.6.8 and 6.1.1.4'
O O 0.0106 0.0060 'International Tables Vol C Tables 4.2.6.8 and 6.1.1.4'

_shelx_space_group_comment       
;
The symmetry employed for this shelxl refinement is uniquely defined
by the following loop, which should always be used as a source of
symmetry information in preference to the above space-group names.
They are only intended as comments.
;
_space_group_crystal_system      monoclinic
_space_group_IT_number           14
_space_group_name_H-M_alt        'P 1 21/n 1'
_space_group_name_Hall           '-P 2yn'
loop_
_space_group_symop_operation_xyz
'x, y, z'
'-x+1/2, y+1/2, -z+1/2'
'-x, -y, -z'
'x-1/2, -y-1/2, z-1/2'

_cell_length_a                   13.9652(6)
_cell_length_b                   4.4527(2)
_cell_length_c                   16.4351(6)
_cell_angle_alpha                90
_cell_angle_beta                 102.327(3)
_cell_angle_gamma                90
_cell_volume                     998.42(7)
_cell_formula_units_Z            4
_cell_measurement_reflns_used    3366
_cell_measurement_temperature    100(2)
_cell_measurement_theta_max      27.78
_cell_measurement_theta_min      2.54
_shelx_estimated_absorpt_T_max   ?
_shelx_estimated_absorpt_T_min   ?
_exptl_absorpt_coefficient_mu    6.267
_exptl_absorpt_correction_T_max  0.7456
_exptl_absorpt_correction_T_min  0.5180
_exptl_absorpt_correction_type   multi-scan
_exptl_absorpt_process_details   
;
SADABS-2014/5 (Bruker,2014/5) was used for absorption correction.
wR2(int) was 0.0638 before and 0.0406 after correction.
The Ratio of minimum to maximum transmission is 0.6947.
The \l/2 correction factor is 0.00150.
;
_exptl_crystal_colour            orange
_exptl_crystal_colour_primary    orange
_exptl_crystal_density_diffrn    2.727
_exptl_crystal_density_meas      ?
_exptl_crystal_density_method    ?
_exptl_crystal_description       needle
_exptl_crystal_F_000             744
_exptl_crystal_size_max          0.32
_exptl_crystal_size_mid          0.2
_exptl_crystal_size_min          0.08
_exptl_special_details           
;
 ?
;
_exptl_transmission_factor_max   ?
_exptl_transmission_factor_min   ?
_diffrn_reflns_av_R_equivalents  0.0307
_diffrn_reflns_av_unetI/netI     0.0298
_diffrn_reflns_Laue_measured_fraction_full 1.000
_diffrn_reflns_Laue_measured_fraction_max 0.997
_diffrn_reflns_limit_h_max       18
_diffrn_reflns_limit_h_min       -18
_diffrn_reflns_limit_k_max       5
_diffrn_reflns_limit_k_min       -5
_diffrn_reflns_limit_l_max       21
_diffrn_reflns_limit_l_min       -21
_diffrn_reflns_number            8503
_diffrn_reflns_point_group_measured_fraction_full 1.000
_diffrn_reflns_point_group_measured_fraction_max 0.997
_diffrn_reflns_theta_full        26.000
_diffrn_reflns_theta_max         27.859
_diffrn_reflns_theta_min         1.740
_diffrn_ambient_temperature      100(2)
_diffrn_detector                 'Bruker area detector'
_diffrn_detector_area_resol_mean ?
_diffrn_detector_type            'CCD area detector'
_diffrn_measured_fraction_theta_full 1.000
_diffrn_measured_fraction_theta_max 0.997
_diffrn_measurement_device       'Bruker Apex II kappa CCD area detector'
_diffrn_measurement_device_type  'Bruker Apex II kappa CCD area detector'
_diffrn_measurement_method       '\f and \w scans'
_diffrn_radiation_monochromator  graphite
_diffrn_radiation_type           MoK\a
_diffrn_radiation_wavelength     0.71073
_diffrn_source                   'fine-focus sealed tube'
_diffrn_standards_number         0
_reflns_Friedel_coverage         0.000
_reflns_Friedel_fraction_full    .
_reflns_Friedel_fraction_max     .
_reflns_number_gt                2061
_reflns_number_total             2370
_reflns_special_details          
;
 Reflections were merged by SHELXL according to the crystal
 class for the calculation of statistics and refinement.
 
 _reflns_Friedel_fraction is defined as the number of unique
 Friedel pairs measured divided by the number that would be
 possible theoretically, ignoring centric projections and
 systematic absences.
;
_reflns_threshold_expression     'I > 2\s(I)'
_computing_cell_refinement       'SAINT v8.34A (Bruker, 2013)'
_computing_data_collection       ?
_computing_data_reduction        'SAINT v8.34A (Bruker, 2013)'
_computing_molecular_graphics    'Olex2 (Dolomanov et al., 2009)'
_computing_publication_material  'Olex2 (Dolomanov et al., 2009)'
_computing_structure_refinement  'ShelXL (Sheldrick, 2008)'
_computing_structure_solution    
;
Superflip (Palatinus & Chapuis, 2007;Palatinus & van der Lee, 2008;
Palatinus et al., 2012)
;
_refine_diff_density_max         0.647
_refine_diff_density_min         -0.523
_refine_diff_density_rms         0.134
_refine_ls_extinction_coef       .
_refine_ls_extinction_method     none
_refine_ls_goodness_of_fit_ref   1.029
_refine_ls_hydrogen_treatment    constr
_refine_ls_matrix_type           full
_refine_ls_number_parameters     127
_refine_ls_number_reflns         2370
_refine_ls_number_restraints     0
_refine_ls_R_factor_all          0.0289
_refine_ls_R_factor_gt           0.0220
_refine_ls_restrained_S_all      1.029
_refine_ls_shift/su_max          0.001
_refine_ls_shift/su_mean         0.000
_refine_ls_structure_factor_coef Fsqd
_refine_ls_weighting_details     
'w=1/[\s^2^(Fo^2^)+(0.0180P)^2^] where P=(Fo^2^+2Fc^2^)/3'
_refine_ls_weighting_scheme      calc
_refine_ls_wR_factor_gt          0.0408
_refine_ls_wR_factor_ref         0.0426
_refine_special_details          
;
 ?
;
_olex2_refinement_description    
;
1. Fixed Uiso
 At 1.2 times of:
  All C(H) groups
2.a Aromatic/amide H refined with riding coordinates:
 C2(H2), C3(H3), C8(H8), C9(H9)
;
_atom_sites_solution_hydrogens   geom
_atom_sites_solution_primary     iterative
_atom_sites_solution_secondary   ?
loop_
_atom_site_label
_atom_site_type_symbol
_atom_site_fract_x
_atom_site_fract_y
_atom_site_fract_z
_atom_site_U_iso_or_equiv
_atom_site_adp_type
_atom_site_occupancy
_atom_site_site_symmetry_order
_atom_site_calc_flag
_atom_site_refinement_flags_posn
_atom_site_refinement_flags_adp
_atom_site_refinement_flags_occupancy
_atom_site_disorder_assembly
_atom_site_disorder_group
I1 I 0.70080(2) 0.77724(4) 0.85624(2) 0.01831(7) Uani 1 1 d . . . . .
I2 I 0.33652(2) 0.17033(4) 0.54120(2) 0.01600(6) Uani 1 1 d . . . . .
O1 O 0.57265(18) 0.4125(5) 0.94129(14) 0.0246(6) Uani 1 1 d . . . . .
O2 O 0.31650(17) -0.1195(5) 0.70024(14) 0.0212(5) Uani 1 1 d . . . . .
C1 C 0.5105(2) 0.3205(7) 0.8838(2) 0.0148(7) Uani 1 1 d . . . . .
C2 C 0.4291(3) 0.1402(7) 0.9007(2) 0.0196(7) Uani 1 1 d . . . . .
H2 H 0.4215 0.1216 0.9554 0.023 Uiso 1 1 calc R . . . .
C3 C 0.3658(2) 0.0022(7) 0.8404(2) 0.0175(7) Uani 1 1 d . . . . .
H3 H 0.3175 -0.1190 0.8544 0.021 Uiso 1 1 calc R . . . .
C4 C 0.3697(2) 0.0351(7) 0.7523(2) 0.0147(7) Uani 1 1 d . . . . .
C5 C 0.4403(2) 0.2552(6) 0.72912(19) 0.0121(6) Uani 1 1 d . . . . .
C6 C 0.5121(2) 0.3876(6) 0.79405(19) 0.0117(6) Uani 1 1 d . . . . .
C7 C 0.5822(2) 0.5780(6) 0.7726(2) 0.0135(6) Uani 1 1 d . . . . .
C8 C 0.5783(2) 0.6516(7) 0.6899(2) 0.0160(7) Uani 1 1 d . . . . .
H8 H 0.6245 0.7823 0.6764 0.019 Uiso 1 1 calc R . . . .
C9 C 0.5063(2) 0.5322(7) 0.62735(19) 0.0150(7) Uani 1 1 d . . . . .
H9 H 0.5032 0.5873 0.5723 0.018 Uiso 1 1 calc R . . . .
C10 C 0.4387(2) 0.3308(6) 0.64627(19) 0.0127(6) Uani 1 1 d . . . . .

loop_
_atom_site_aniso_label
_atom_site_aniso_U_11
_atom_site_aniso_U_22
_atom_site_aniso_U_33
_atom_site_aniso_U_23
_atom_site_aniso_U_13
_atom_site_aniso_U_12
I1 0.01493(12) 0.01628(11) 0.02053(12) -0.00053(8) -0.00334(9) -0.00207(8)
I2 0.01643(12) 0.01900(11) 0.01126(10) -0.00130(8) 0.00003(9) -0.00076(8)
O1 0.0227(14) 0.0373(14) 0.0130(12) -0.0027(10) 0.0019(11) -0.0036(11)
O2 0.0223(14) 0.0232(12) 0.0178(12) -0.0022(10) 0.0037(11) -0.0094(10)
C1 0.0134(17) 0.0184(16) 0.0132(16) -0.0017(12) 0.0042(14) 0.0053(13)
C2 0.0191(19) 0.0250(18) 0.0153(17) 0.0024(13) 0.0054(15) 0.0024(14)
C3 0.0161(18) 0.0189(17) 0.0191(17) 0.0038(13) 0.0073(15) -0.0013(13)
C4 0.0110(17) 0.0165(15) 0.0163(16) 0.0028(13) 0.0024(14) 0.0045(13)
C5 0.0130(16) 0.0101(14) 0.0125(15) -0.0006(11) 0.0016(13) 0.0029(12)
C6 0.0116(16) 0.0104(14) 0.0121(15) -0.0011(11) 0.0005(13) 0.0058(12)
C7 0.0109(17) 0.0130(14) 0.0152(15) -0.0020(12) -0.0002(13) 0.0024(12)
C8 0.0141(17) 0.0139(15) 0.0213(17) 0.0010(12) 0.0069(15) -0.0012(13)
C9 0.0174(18) 0.0170(15) 0.0110(15) 0.0011(12) 0.0041(14) 0.0050(13)
C10 0.0115(16) 0.0134(15) 0.0125(15) -0.0026(12) 0.0007(13) 0.0044(12)

_geom_special_details            
;
 All esds (except the esd in the dihedral angle between two l.s. planes)
 are estimated using the full covariance matrix.  The cell esds are taken
 into account individually in the estimation of esds in distances, angles
 and torsion angles; correlations between esds in cell parameters are only
 used when they are defined by crystal symmetry.  An approximate (isotropic)
 treatment of cell esds is used for estimating esds involving l.s. planes.
;
loop_
_geom_bond_atom_site_label_1
_geom_bond_atom_site_label_2
_geom_bond_distance
_geom_bond_site_symmetry_2
_geom_bond_publ_flag
I1 C7 2.109(3) . ?
I2 C10 2.116(3) . ?
O1 C1 1.210(4) . ?
O2 C4 1.219(4) . ?
C1 C2 1.466(5) . ?
C1 C6 1.510(4) . ?
C2 H2 0.9300 . ?
C2 C3 1.330(5) . ?
C3 H3 0.9300 . ?
C3 C4 1.467(4) . ?
C4 C5 1.496(4) . ?
C5 C6 1.427(4) . ?
C5 C10 1.398(4) . ?
C6 C7 1.395(4) . ?
C7 C8 1.388(4) . ?
C8 H8 0.9300 . ?
C8 C9 1.381(4) . ?
C9 H9 0.9300 . ?
C9 C10 1.385(4) . ?

loop_
_geom_angle_atom_site_label_1
_geom_angle_atom_site_label_2
_geom_angle_atom_site_label_3
_geom_angle
_geom_angle_site_symmetry_1
_geom_angle_site_symmetry_3
_geom_angle_publ_flag
O1 C1 C2 119.6(3) . . ?
O1 C1 C6 122.5(3) . . ?
C2 C1 C6 117.9(3) . . ?
C1 C2 H2 119.0 . . ?
C3 C2 C1 122.0(3) . . ?
C3 C2 H2 119.0 . . ?
C2 C3 H3 119.0 . . ?
C2 C3 C4 122.1(3) . . ?
C4 C3 H3 119.0 . . ?
O2 C4 C3 119.4(3) . . ?
O2 C4 C5 121.8(3) . . ?
C3 C4 C5 118.8(3) . . ?
C6 C5 C4 118.5(3) . . ?
C10 C5 C4 122.1(3) . . ?
C10 C5 C6 119.4(3) . . ?
C5 C6 C1 119.6(3) . . ?
C7 C6 C1 121.7(3) . . ?
C7 C6 C5 118.8(3) . . ?
C6 C7 I1 125.9(2) . . ?
C8 C7 I1 113.6(2) . . ?
C8 C7 C6 120.5(3) . . ?
C7 C8 H8 119.7 . . ?
C9 C8 C7 120.5(3) . . ?
C9 C8 H8 119.7 . . ?
C8 C9 H9 119.8 . . ?
C8 C9 C10 120.3(3) . . ?
C10 C9 H9 119.8 . . ?
C5 C10 I2 125.5(2) . . ?
C9 C10 I2 114.1(2) . . ?
C9 C10 C5 120.3(3) . . ?

loop_
_geom_torsion_atom_site_label_1
_geom_torsion_atom_site_label_2
_geom_torsion_atom_site_label_3
_geom_torsion_atom_site_label_4
_geom_torsion
_geom_torsion_site_symmetry_1
_geom_torsion_site_symmetry_2
_geom_torsion_site_symmetry_3
_geom_torsion_site_symmetry_4
_geom_torsion_publ_flag
I1 C7 C8 C9 178.2(2) . . . . ?
O1 C1 C2 C3 -171.4(3) . . . . ?
O1 C1 C6 C5 175.7(3) . . . . ?
O1 C1 C6 C7 -4.6(5) . . . . ?
O2 C4 C5 C6 -168.8(3) . . . . ?
O2 C4 C5 C10 10.4(5) . . . . ?
C1 C2 C3 C4 -3.6(5) . . . . ?
C1 C6 C7 I1 4.6(4) . . . . ?
C1 C6 C7 C8 -175.8(3) . . . . ?
C2 C1 C6 C5 -5.1(4) . . . . ?
C2 C1 C6 C7 174.6(3) . . . . ?
C2 C3 C4 O2 172.6(3) . . . . ?
C2 C3 C4 C5 -6.5(5) . . . . ?
C3 C4 C5 C6 10.3(4) . . . . ?
C3 C4 C5 C10 -170.6(3) . . . . ?
C4 C5 C6 C1 -4.4(4) . . . . ?
C4 C5 C6 C7 175.9(3) . . . . ?
C4 C5 C10 I2 2.6(4) . . . . ?
C4 C5 C10 C9 -179.0(3) . . . . ?
C5 C6 C7 I1 -175.7(2) . . . . ?
C5 C6 C7 C8 3.9(4) . . . . ?
C6 C1 C2 C3 9.4(5) . . . . ?
C6 C5 C10 I2 -178.3(2) . . . . ?
C6 C5 C10 C9 0.1(4) . . . . ?
C6 C7 C8 C9 -1.4(5) . . . . ?
C7 C8 C9 C10 -1.8(5) . . . . ?
C8 C9 C10 I2 -179.0(2) . . . . ?
C8 C9 C10 C5 2.4(5) . . . . ?
C10 C5 C6 C1 176.5(3) . . . . ?
C10 C5 C6 C7 -3.2(4) . . . . ?

_shelx_res_file                  
;
TITL testm1 in P2(1)/n
CELL 0.71073 13.9652 4.4527 16.4351 90 102.3266 90
ZERR 4 0.0006 0.0002 0.0006 0 0.0029 0
LATT 1
SYMM 0.5-X,0.5+Y,0.5-Z
SFAC C H I O
UNIT 40 16 8 8

L.S. 4 0 0
PLAN  5
fmap 2 53
MORE -1
BOND $H
ACTA 52
CONF
REM <olex2.extras>
REM <HklSrc "%.\\testm1.hkl">
REM </olex2.extras>

WGHT    0.018000
FVAR       0.09189
I1    3    0.700796    0.777238    0.856240    11.00000    0.01493    0.01628 =
         0.02053   -0.00053   -0.00334   -0.00207
I2    3    0.336516    0.170325    0.541200    11.00000    0.01643    0.01900 =
         0.01126   -0.00130    0.00003   -0.00076
O1    4    0.572647    0.412547    0.941290    11.00000    0.02272    0.03729 =
         0.01305   -0.00270    0.00186   -0.00362
O2    4    0.316501   -0.119522    0.700236    11.00000    0.02230    0.02319 =
         0.01784   -0.00223    0.00373   -0.00943
C1    1    0.510454    0.320511    0.883805    11.00000    0.01340    0.01839 =
         0.01322   -0.00168    0.00421    0.00529
C2    1    0.429078    0.140156    0.900740    11.00000    0.01908    0.02503 =
         0.01535    0.00238    0.00538    0.00242
AFIX  43
H2    2    0.421484    0.121644    0.955372    11.00000   -1.20000
AFIX   0
C3    1    0.365766    0.002170    0.840361    11.00000    0.01612    0.01893 =
         0.01914    0.00377    0.00727   -0.00130
AFIX  43
H3    2    0.317502   -0.118967    0.854401    11.00000   -1.20000
AFIX   0
C4    1    0.369690    0.035085    0.752315    11.00000    0.01103    0.01653 =
         0.01631    0.00275    0.00235    0.00449
C5    1    0.440303    0.255159    0.729123    11.00000    0.01305    0.01014 =
         0.01251   -0.00056    0.00156    0.00292
C6    1    0.512145    0.387615    0.794050    11.00000    0.01163    0.01039 =
         0.01214   -0.00108    0.00051    0.00581
C7    1    0.582167    0.578024    0.772593    11.00000    0.01092    0.01299 =
         0.01518   -0.00196   -0.00016    0.00237
C8    1    0.578275    0.651592    0.689852    11.00000    0.01414    0.01389 =
         0.02134    0.00099    0.00692   -0.00120
AFIX  43
H8    2    0.624492    0.782296    0.676418    11.00000   -1.20000
AFIX   0
C9    1    0.506311    0.532192    0.627354    11.00000    0.01743    0.01696 =
         0.01100    0.00107    0.00410    0.00496
AFIX  43
H9    2    0.503242    0.587300    0.572276    11.00000   -1.20000
AFIX   0
C10   1    0.438691    0.330819    0.646270    11.00000    0.01149    0.01344 =
         0.01249   -0.00258    0.00072    0.00436
HKLF 4

REM  testm1 in P2(1)/n
REM R1 =  0.0220 for    2061 Fo > 4sig(Fo)  and  0.0289 for all    2370 data
REM    127 parameters refined using      0 restraints

END

WGHT      0.0180      0.0000

REM Highest difference peak  0.647,  deepest hole -0.523,  1-sigma level  0.134
Q1    1   0.7310  0.9328  0.8849  11.00000  0.05    0.65
Q2    1   0.3692  0.0511  0.5804  11.00000  0.05    0.63
Q3    1   0.3795  0.1453  0.5138  11.00000  0.05    0.56
Q4    1   0.3388 -0.0480  0.5344  11.00000  0.05    0.55
Q5    1   0.7415  0.6641  0.8958  11.00000  0.05    0.53
;
_shelx_res_checksum              44851
_olex2_submission_special_instructions 'No special instructions were received'
####################################################################### 
# 
# This file contains crystal structure data downloaded from the 
# Cambridge Structural Database (CSD) hosted by the Cambridge 
# Crystallographic Data Centre (CCDC).
# 
# Full information about CCDC data access policies and citation 
# guidelines are available at http://www.ccdc.cam.ac.uk/access/V1 
# 
# Audit and citation data items may have been added by the CCDC. 
# Please retain this information to preserve the provenance of 
# this file and to allow appropriate attribution of the data. 
# 
#######################################################################

data_testm1
_database_code_depnum_ccdc_archive 'CCDC 1441694'
_audit_update_record             
;
2015-12-10 deposited with the CCDC.
2016-02-19 downloaded from the CCDC.
;
_audit_creation_date             2015-10-27
_audit_creation_method           
;
Olex2 1.2
(compiled 2015.09.30 svn.r3233 for OlexSys, GUI svn.r5103)
;
_shelxl_version_number           2013-4
_chemical_name_common            ?
_chemical_name_systematic        
;
 ?
;
_chemical_formula_moiety         'C10 H5 Br O2'
_chemical_formula_sum            'C10 H5 Br O2'
_chemical_formula_weight         237.05
_chemical_melting_point          ?
loop_
_atom_type_symbol
_atom_type_description
_atom_type_scat_dispersion_real
_atom_type_scat_dispersion_imag
_atom_type_scat_source
C C 0.0033 0.0016 'International Tables Vol C Tables 4.2.6.8 and 6.1.1.4'
H H 0.0000 0.0000 'International Tables Vol C Tables 4.2.6.8 and 6.1.1.4'
Br Br -0.2901 2.4595 'International Tables Vol C Tables 4.2.6.8 and 6.1.1.4'
O O 0.0106 0.0060 'International Tables Vol C Tables 4.2.6.8 and 6.1.1.4'

_shelx_space_group_comment       
;
The symmetry employed for this shelxl refinement is uniquely defined
by the following loop, which should always be used as a source of
symmetry information in preference to the above space-group names.
They are only intended as comments.
;
_space_group_crystal_system      monoclinic
_space_group_IT_number           14
_space_group_name_H-M_alt        'P 1 21/c 1'
_space_group_name_Hall           '-P 2ybc'
loop_
_space_group_symop_operation_xyz
'x, y, z'
'-x, y+1/2, -z+1/2'
'-x, -y, -z'
'x, -y-1/2, z-1/2'

_cell_length_a                   7.7808(5)
_cell_length_b                   8.1027(5)
_cell_length_c                   12.8379(9)
_cell_angle_alpha                90
_cell_angle_beta                 94.413(5)
_cell_angle_gamma                90
_cell_volume                     806.97(9)
_cell_formula_units_Z            4
_cell_measurement_reflns_used    2514
_cell_measurement_temperature    100(2)
_cell_measurement_theta_max      27.89
_cell_measurement_theta_min      2.63
_shelx_estimated_absorpt_T_max   ?
_shelx_estimated_absorpt_T_min   ?
_exptl_absorpt_coefficient_mu    5.048
_exptl_absorpt_correction_T_max  0.7456
_exptl_absorpt_correction_T_min  0.6471
_exptl_absorpt_correction_type   multi-scan
_exptl_absorpt_process_details   
;
SADABS-2014/5 (Bruker,2014/5) was used for absorption correction.
wR2(int) was 0.0519 before and 0.0396 after correction.
The Ratio of minimum to maximum transmission is 0.8679.
The \l/2 correction factor is 0.00150.
;
_exptl_crystal_colour            yellow
_exptl_crystal_colour_primary    yellow
_exptl_crystal_density_diffrn    1.951
_exptl_crystal_density_meas      ?
_exptl_crystal_density_method    ?
_exptl_crystal_description       plate
_exptl_crystal_F_000             464
_exptl_crystal_size_max          0.32
_exptl_crystal_size_mid          0.14
_exptl_crystal_size_min          0.11
_exptl_special_details           
;
 ?
;
_exptl_transmission_factor_max   ?
_exptl_transmission_factor_min   ?
_diffrn_reflns_av_R_equivalents  0.0306
_diffrn_reflns_av_unetI/netI     0.0295
_diffrn_reflns_Laue_measured_fraction_full 1.000
_diffrn_reflns_Laue_measured_fraction_max 0.999
_diffrn_reflns_limit_h_max       9
_diffrn_reflns_limit_h_min       -10
_diffrn_reflns_limit_k_max       10
_diffrn_reflns_limit_k_min       -10
_diffrn_reflns_limit_l_max       14
_diffrn_reflns_limit_l_min       -16
_diffrn_reflns_number            7204
_diffrn_reflns_point_group_measured_fraction_full 1.000
_diffrn_reflns_point_group_measured_fraction_max 0.999
_diffrn_reflns_theta_full        26.000
_diffrn_reflns_theta_max         28.019
_diffrn_reflns_theta_min         2.626
_diffrn_ambient_temperature      100(2)
_diffrn_detector                 'Bruker area detector'
_diffrn_detector_area_resol_mean ?
_diffrn_detector_type            'CCD area detector'
_diffrn_measured_fraction_theta_full 1.000
_diffrn_measured_fraction_theta_max 0.999
_diffrn_measurement_device       'Bruker Apex II kappa CCD area detector'
_diffrn_measurement_device_type  'Bruker Apex II kappa CCD area detector'
_diffrn_measurement_method       '\f and \w scans'
_diffrn_radiation_monochromator  graphite
_diffrn_radiation_type           MoK\a
_diffrn_radiation_wavelength     0.71073
_diffrn_source                   'fine-focus sealed tube'
_diffrn_special_details          ?
_diffrn_standards_number         0
_reflns_Friedel_coverage         0.000
_reflns_Friedel_fraction_full    .
_reflns_Friedel_fraction_max     .
_reflns_number_gt                1671
_reflns_number_total             1953
_reflns_special_details          
;
 Reflections were merged by SHELXL according to the crystal
 class for the calculation of statistics and refinement.
 
 _reflns_Friedel_fraction is defined as the number of unique
 Friedel pairs measured divided by the number that would be
 possible theoretically, ignoring centric projections and
 systematic absences.
;
_reflns_threshold_expression     'I > 2\s(I)'
_computing_cell_refinement       'SAINT v8.34A (Bruker, 2013)'
_computing_data_collection       ?
_computing_data_reduction        'SAINT v8.34A (Bruker, 2013)'
_computing_molecular_graphics    'Olex2 (Dolomanov et al., 2009)'
_computing_publication_material  'Olex2 (Dolomanov et al., 2009)'
_computing_structure_refinement  'ShelXL (Sheldrick, 2015)'
_computing_structure_solution    
;
Superflip (Palatinus & Chapuis, 2007;Palatinus & van der Lee, 2008;
Palatinus et al., 2012)
;
_refine_diff_density_max         1.208
_refine_diff_density_min         -0.428
_refine_diff_density_rms         0.089
_refine_ls_extinction_coef       .
_refine_ls_extinction_method     none
_refine_ls_goodness_of_fit_ref   1.040
_refine_ls_hydrogen_treatment    constr
_refine_ls_matrix_type           full
_refine_ls_number_parameters     118
_refine_ls_number_reflns         1953
_refine_ls_number_restraints     0
_refine_ls_R_factor_all          0.0327
_refine_ls_R_factor_gt           0.0248
_refine_ls_restrained_S_all      1.040
_refine_ls_shift/su_max          0.001
_refine_ls_shift/su_mean         0.000
_refine_ls_structure_factor_coef Fsqd
_refine_ls_weighting_details     
'w=1/[\s^2^(Fo^2^)+(0.0291P)^2^+0.4476P] where P=(Fo^2^+2Fc^2^)/3'
_refine_ls_weighting_scheme      calc
_refine_ls_wR_factor_gt          0.0569
_refine_ls_wR_factor_ref         0.0600
_refine_special_details          
'Multiple datasets collected similar residuals.'
_olex2_refinement_description    
;
1. Fixed Uiso
 At 1.2 times of:
  All C(H) groups
2.a Aromatic/amide H refined with riding coordinates:
 C3(H3), C4(H4), C5(H5), C8(H8), C9(H9)
;
_atom_sites_solution_hydrogens   geom
_atom_sites_solution_primary     ?
_atom_sites_solution_secondary   ?
loop_
_atom_site_label
_atom_site_type_symbol
_atom_site_fract_x
_atom_site_fract_y
_atom_site_fract_z
_atom_site_U_iso_or_equiv
_atom_site_adp_type
_atom_site_occupancy
_atom_site_site_symmetry_order
_atom_site_calc_flag
_atom_site_refinement_flags_posn
_atom_site_refinement_flags_adp
_atom_site_refinement_flags_occupancy
_atom_site_disorder_assembly
_atom_site_disorder_group
Br1 Br 0.54293(3) 0.18912(3) 0.38587(2) 0.01400(8) Uani 1 1 d . . . . .
O1 O 0.9635(2) 0.8056(2) 0.61063(14) 0.0240(4) Uani 1 1 d . . . . .
O2 O 0.6377(2) 0.4993(2) 0.28804(13) 0.0231(4) Uani 1 1 d . . . . .
C1 C 0.7235(3) 0.4799(3) 0.47054(18) 0.0125(5) Uani 1 1 d . . . . .
C2 C 0.6713(3) 0.3173(3) 0.48776(17) 0.0128(4) Uani 1 1 d . . . . .
C3 C 0.7098(3) 0.2407(3) 0.58349(18) 0.0149(5) Uani 1 1 d . . . . .
H3 H 0.6712 0.1339 0.5942 0.018 Uiso 1 1 calc R . . . .
C4 C 0.8055(3) 0.3226(3) 0.66318(18) 0.0164(5) Uani 1 1 d . . . . .
H4 H 0.8333 0.2701 0.7267 0.020 Uiso 1 1 calc R . . . .
C5 C 0.8592(3) 0.4820(3) 0.64787(18) 0.0162(5) Uani 1 1 d . . . . .
H5 H 0.9239 0.5367 0.7012 0.019 Uiso 1 1 calc R . . . .
C6 C 0.8176(3) 0.5622(3) 0.55328(18) 0.0131(4) Uani 1 1 d . . . . .
C7 C 0.8736(3) 0.7364(3) 0.54172(19) 0.0161(5) Uani 1 1 d . . . . .
C8 C 0.8161(3) 0.8239(3) 0.4448(2) 0.0174(5) Uani 1 1 d . . . . .
H8 H 0.8426 0.9351 0.4380 0.021 Uiso 1 1 calc R . . . .
C9 C 0.7272(3) 0.7471(3) 0.36679(19) 0.0165(5) Uani 1 1 d . . . . .
H9 H 0.6872 0.8081 0.3085 0.020 Uiso 1 1 calc R . . . .
C10 C 0.6892(3) 0.5687(3) 0.36889(18) 0.0138(5) Uani 1 1 d . . . . .

loop_
_atom_site_aniso_label
_atom_site_aniso_U_11
_atom_site_aniso_U_22
_atom_site_aniso_U_33
_atom_site_aniso_U_23
_atom_site_aniso_U_13
_atom_site_aniso_U_12
Br1 0.01642(13) 0.01214(12) 0.01336(12) -0.00123(9) 0.00070(8) -0.00050(9)
O1 0.0241(10) 0.0219(10) 0.0248(10) -0.0021(8) -0.0055(8) -0.0036(8)
O2 0.0372(11) 0.0161(9) 0.0150(9) 0.0010(7) -0.0046(8) -0.0005(8)
C1 0.0108(11) 0.0130(11) 0.0142(11) 0.0010(8) 0.0039(9) 0.0039(8)
C2 0.0110(10) 0.0146(11) 0.0129(10) -0.0021(9) 0.0011(8) 0.0022(9)
C3 0.0145(11) 0.0159(11) 0.0147(11) 0.0029(9) 0.0029(9) 0.0018(9)
C4 0.0162(11) 0.0215(13) 0.0117(11) 0.0033(9) 0.0019(9) 0.0056(10)
C5 0.0134(11) 0.0226(13) 0.0127(11) -0.0016(9) 0.0009(9) 0.0023(9)
C6 0.0093(10) 0.0138(11) 0.0165(11) 0.0005(9) 0.0016(8) 0.0029(9)
C7 0.0129(11) 0.0160(12) 0.0195(12) -0.0020(9) 0.0020(9) 0.0010(9)
C8 0.0165(12) 0.0129(12) 0.0231(13) 0.0007(10) 0.0035(10) 0.0015(9)
C9 0.0191(12) 0.0125(11) 0.0178(12) 0.0049(9) 0.0015(10) 0.0030(10)
C10 0.0127(11) 0.0133(11) 0.0156(11) 0.0003(9) 0.0023(9) 0.0020(9)

_geom_special_details            
;
 All esds (except the esd in the dihedral angle between two l.s. planes)
 are estimated using the full covariance matrix.  The cell esds are taken
 into account individually in the estimation of esds in distances, angles
 and torsion angles; correlations between esds in cell parameters are only
 used when they are defined by crystal symmetry.  An approximate (isotropic)
 treatment of cell esds is used for estimating esds involving l.s. planes.
;
loop_
_geom_bond_atom_site_label_1
_geom_bond_atom_site_label_2
_geom_bond_distance
_geom_bond_site_symmetry_2
_geom_bond_publ_flag
Br1 C2 1.894(2) . ?
O1 C7 1.221(3) . ?
O2 C10 1.221(3) . ?
C1 C2 1.401(3) . ?
C1 C6 1.410(3) . ?
C1 C10 1.496(3) . ?
C2 C3 1.389(3) . ?
C3 H3 0.9300 . ?
C3 C4 1.387(3) . ?
C4 H4 0.9300 . ?
C4 C5 1.376(3) . ?
C5 H5 0.9300 . ?
C5 C6 1.393(3) . ?
C6 C7 1.488(3) . ?
C7 C8 1.472(3) . ?
C8 H8 0.9300 . ?
C8 C9 1.327(4) . ?
C9 H9 0.9300 . ?
C9 C10 1.476(3) . ?

loop_
_geom_angle_atom_site_label_1
_geom_angle_atom_site_label_2
_geom_angle_atom_site_label_3
_geom_angle
_geom_angle_site_symmetry_1
_geom_angle_site_symmetry_3
_geom_angle_publ_flag
C2 C1 C6 117.8(2) . . ?
C2 C1 C10 123.7(2) . . ?
C6 C1 C10 118.5(2) . . ?
C1 C2 Br1 123.41(17) . . ?
C3 C2 Br1 115.63(18) . . ?
C3 C2 C1 120.9(2) . . ?
C2 C3 H3 119.8 . . ?
C4 C3 C2 120.4(2) . . ?
C4 C3 H3 119.8 . . ?
C3 C4 H4 120.2 . . ?
C5 C4 C3 119.7(2) . . ?
C5 C4 H4 120.2 . . ?
C4 C5 H5 119.7 . . ?
C4 C5 C6 120.6(2) . . ?
C6 C5 H5 119.7 . . ?
C1 C6 C7 120.8(2) . . ?
C5 C6 C1 120.6(2) . . ?
C5 C6 C7 118.6(2) . . ?
O1 C7 C6 121.3(2) . . ?
O1 C7 C8 120.8(2) . . ?
C8 C7 C6 118.0(2) . . ?
C7 C8 H8 119.4 . . ?
C9 C8 C7 121.3(2) . . ?
C9 C8 H8 119.4 . . ?
C8 C9 H9 118.7 . . ?
C8 C9 C10 122.6(2) . . ?
C10 C9 H9 118.7 . . ?
O2 C10 C1 123.0(2) . . ?
O2 C10 C9 119.2(2) . . ?
C9 C10 C1 117.7(2) . . ?

loop_
_geom_torsion_atom_site_label_1
_geom_torsion_atom_site_label_2
_geom_torsion_atom_site_label_3
_geom_torsion_atom_site_label_4
_geom_torsion
_geom_torsion_site_symmetry_1
_geom_torsion_site_symmetry_2
_geom_torsion_site_symmetry_3
_geom_torsion_site_symmetry_4
_geom_torsion_publ_flag
Br1 C2 C3 C4 179.03(17) . . . . ?
O1 C7 C8 C9 175.9(2) . . . . ?
C1 C2 C3 C4 -1.9(3) . . . . ?
C1 C6 C7 O1 -175.7(2) . . . . ?
C1 C6 C7 C8 4.8(3) . . . . ?
C2 C1 C6 C5 1.2(3) . . . . ?
C2 C1 C6 C7 -178.5(2) . . . . ?
C2 C1 C10 O2 -12.1(3) . . . . ?
C2 C1 C10 C9 170.6(2) . . . . ?
C2 C3 C4 C5 1.4(3) . . . . ?
C3 C4 C5 C6 0.3(3) . . . . ?
C4 C5 C6 C1 -1.7(3) . . . . ?
C4 C5 C6 C7 178.0(2) . . . . ?
C5 C6 C7 O1 4.6(3) . . . . ?
C5 C6 C7 C8 -174.9(2) . . . . ?
C6 C1 C2 Br1 179.56(16) . . . . ?
C6 C1 C2 C3 0.6(3) . . . . ?
C6 C1 C10 O2 166.2(2) . . . . ?
C6 C1 C10 C9 -11.1(3) . . . . ?
C6 C7 C8 C9 -4.6(3) . . . . ?
C7 C8 C9 C10 -3.8(4) . . . . ?
C8 C9 C10 O2 -165.6(2) . . . . ?
C8 C9 C10 C1 11.8(3) . . . . ?
C10 C1 C2 Br1 -2.2(3) . . . . ?
C10 C1 C2 C3 178.8(2) . . . . ?
C10 C1 C6 C5 -177.2(2) . . . . ?
C10 C1 C6 C7 3.2(3) . . . . ?

_shelx_res_file                  
;
TITL testm1 in P2(1)/c
CELL 0.71073 7.7808 8.1027 12.8379 90 94.413 90
ZERR 4 0.0005 0.0005 0.0009 0 0.0045 0
LATT 1
SYMM -X,0.5+Y,0.5-Z
SFAC C H Br O
UNIT 40 20 4 8

L.S. 4 0 0
PLAN  5
MORE -1
BOND $H
CONF
fmap 2 53
acta 52
REM <olex2.extras>
REM <HklSrc "%.\\testm1.hkl">
REM </olex2.extras>

WGHT    0.029100    0.447600
FVAR       0.14196
BR1   3    0.542935    0.189119    0.385872    11.00000    0.01642    0.01214 =
         0.01336   -0.00123    0.00070   -0.00050
O1    4    0.963548    0.805616    0.610631    11.00000    0.02408    0.02194 =
         0.02485   -0.00206   -0.00549   -0.00362
O2    4    0.637664    0.499301    0.288043    11.00000    0.03723    0.01611 =
         0.01499    0.00101   -0.00456   -0.00055
C1    1    0.723501    0.479914    0.470541    11.00000    0.01078    0.01305 =
         0.01420    0.00101    0.00385    0.00392
C2    1    0.671289    0.317334    0.487763    11.00000    0.01097    0.01457 =
         0.01286   -0.00214    0.00106    0.00221
C3    1    0.709822    0.240749    0.583494    11.00000    0.01452    0.01587 =
         0.01466    0.00288    0.00286    0.00183
AFIX  43
H3    2    0.671232    0.133914    0.594238    11.00000   -1.20000
AFIX   0
C4    1    0.805515    0.322633    0.663178    11.00000    0.01617    0.02153 =
         0.01167    0.00331    0.00194    0.00564
AFIX  43
H4    2    0.833251    0.270070    0.726651    11.00000   -1.20000
AFIX   0
C5    1    0.859228    0.482041    0.647869    11.00000    0.01336    0.02258 =
         0.01266   -0.00156    0.00094    0.00233
AFIX  43
H5    2    0.923920    0.536750    0.701159    11.00000   -1.20000
AFIX   0
C6    1    0.817583    0.562198    0.553281    11.00000    0.00933    0.01375 =
         0.01646    0.00050    0.00161    0.00286
C7    1    0.873646    0.736410    0.541721    11.00000    0.01285    0.01603 =
         0.01950   -0.00199    0.00198    0.00097
C8    1    0.816126    0.823923    0.444766    11.00000    0.01652    0.01292 =
         0.02313    0.00069    0.00347    0.00145
AFIX  43
H8    2    0.842625    0.935143    0.438012    11.00000   -1.20000
AFIX   0
C9    1    0.727160    0.747125    0.366795    11.00000    0.01906    0.01250 =
         0.01784    0.00490    0.00145    0.00302
AFIX  43
H9    2    0.687151    0.808136    0.308533    11.00000   -1.20000
AFIX   0
C10   1    0.689198    0.568685    0.368892    11.00000    0.01273    0.01334 =
         0.01564    0.00030    0.00226    0.00199
HKLF 4

REM  testm1 in P2(1)/c
REM R1 =  0.0248 for    1671 Fo > 4sig(Fo)  and  0.0327 for all    1953 data
REM    118 parameters refined using      0 restraints

END

WGHT      0.0291      0.4476

REM Highest difference peak  1.208,  deepest hole -0.428,  1-sigma level  0.089
Q1    1   0.9171  0.4592  0.7277  11.00000  0.05    1.21
Q2    1   0.6974  0.5164  0.4223  11.00000  0.05    0.42
Q3    1   0.7176  0.3990  0.4760  11.00000  0.05    0.40
Q4    1   0.7664  0.5189  0.5209  11.00000  0.05    0.39
Q5    1   0.8162  0.7945  0.5015  11.00000  0.05    0.35
;
_shelx_res_checksum              39121
_olex2_submission_special_instructions 'No special instructions were received'
